# Supplementary material for: Ethyl 3-[7-eth­oxy-6-(4-meth­oxy­benzene­sulfonamido)-2H-indazol-2-yl]propano­ate
Source: Acta Crystallogr Sect E Struct Rep Online. 2012 Mar 3;68(Pt 4):o931. doi: 10.1107/S1600536812007519 (PMC3343913; doi:10.1107/S1600536812007519)
Supplement: Supplementary file 1 [file e-68-0o931-sup1.cif]

##############################################################################
#                                                                            #
# This CIF contains the data in a paper accepted for publication in          #
# Acta Crystallographica Section E. It conforms to the requirements of       #
# Notes for Authors for Acta Crystallographica Section E, and has been       #
# peer reviewed under the auspices of the IUCr Commission on Journals.       #
#                                                                            #
# Full details of the Crystallographic Information File format               #
# are given in the paper "The Crystallographic Information File (CIF):       #
# a New Standard Archive File for Crystallography" by S. R. Hall, F. H.      #
# Allen and I. D. Brown [Acta Cryst. (1991), A47, 655-685].                  #
#                                                                            #
# The current version of the core CIF dictionary is obtainable from          #
# ftp://ftp.iucr.org/pub/cif_core.dic.                                       #
#                                                                            #
# Software is freely available for graphical display of the structure(s)     #
# in this CIF. For information consult the CIF software page                 #
# http://www.iucr.org/resources/cif/software.                                #
#                                                                            #
# This file may be used for bona fide research purposes within the           #
# scientific community so long as proper attribution is given to the journal # 
# article from which it was obtained.                                        #
#                                                                            #
##############################################################################
data_I
_audit_creation_method     SHELXL-97
_chemical_name_systematic
;
Ethyl
3-[7-ethoxy-6-(4-methoxybenzenesulfonamido)-2<i>H</i>-indazol-2-yl]propanoate
;
_chemical_name_common     ?
_chemical_formula_moiety     'C21 H25 N3 O6 S'
_chemical_formula_sum     'C21 H25 N3 O6 S'
_chemical_formula_iupac     'C21 H25 N3 O6 S'
_chemical_formula_weight     447.50
_chemical_melting_point     ?
_symmetry_cell_setting     triclinic
_symmetry_space_group_name_H-M     'P -1'
_symmetry_space_group_name_hall     '-P 1'
loop_
    _symmetry_equiv_pos_as_xyz
    'x, y, z'
    '-x, -y, -z'
_cell_length_a     9.1163(4)
_cell_length_b     10.9161(5)
_cell_length_c     11.2959(5)
_cell_angle_alpha     77.259(2)
_cell_angle_beta     77.364(2)
_cell_angle_gamma     88.562(2)
_cell_volume     1069.55(8)
_cell_formula_units_Z     2
_cell_measurement_reflns_used     256
_cell_measurement_theta_min     1.7
_cell_measurement_theta_max     26.3
_cell_measurement_temperature     296(2)
_exptl_crystal_description     prism
_exptl_crystal_colour     colourless
_exptl_crystal_size_max     0.32
_exptl_crystal_size_mid     0.31
_exptl_crystal_size_min     0.19
_exptl_crystal_density_diffrn     1.390
_exptl_crystal_density_meas     ?
_exptl_crystal_density_method     'not measured'
_exptl_crystal_F_000     472
_exptl_absorpt_coefficient_mu     0.195
_exptl_absorpt_correction_type     multi-scan
_exptl_absorpt_process_details     '(SADABS; Sheldrick, 2003)'
_exptl_absorpt_correction_T_min     0.940
_exptl_absorpt_correction_T_max     0.964
_exptl_special_details     ?
_diffrn_ambient_temperature     296(2)
_diffrn_radiation_type     MoK\a
_diffrn_radiation_wavelength     0.71073
_diffrn_radiation_source     'fine-focus sealed tube'
_diffrn_radiation_monochromator     graphite
_diffrn_measurement_device_type     'Bruker APEXII CCD detector'
_diffrn_measurement_method     '\w and \f'
_diffrn_detector_area_resol_mean     ?
_diffrn_reflns_number     21582
_diffrn_reflns_av_R_equivalents     0.0245
_diffrn_reflns_av_sigmaI/netI     0.0154
_diffrn_reflns_theta_min     2.63
_diffrn_reflns_theta_max     25.99
_diffrn_reflns_theta_full     25.99
_diffrn_measured_fraction_theta_max     0.997
_diffrn_measured_fraction_theta_full     0.997
_diffrn_reflns_limit_h_min     -11
_diffrn_reflns_limit_h_max     10
_diffrn_reflns_limit_k_min     -12
_diffrn_reflns_limit_k_max     13
_diffrn_reflns_limit_l_min     -13
_diffrn_reflns_limit_l_max     13
_diffrn_standards_number     ?
_diffrn_standards_interval_count     ?
_diffrn_standards_interval_time     ?
_diffrn_standards_decay_%     ?
_refine_special_details
;
Refinement of <i>F</i>^2^ against ALL reflections. The weighted <i>R</i>-factor
<i>wR</i> and goodness of fit <i>S</i> are based on <i>F</i>^2^, conventional
<i>R</i>-factors <i>R</i> are based on <i>F</i>, with <i>F</i> set to zero for
negative <i>F</i>^2^. The threshold expression of <i>F</i>^2^ >
\s(<i>F</i>^2^) is used only for calculating <i>R</i>-factors(gt) <i>etc</i>.
and is not relevant to the choice of reflections for refinement.
<i>R</i>-factors based on <i>F</i>^2^ are statistically about twice as large
as those based on <i>F</i>, and <i>R</i>- factors based on ALL data will be
even larger.
;
_reflns_number_total     4187
_reflns_number_gt     3834
_reflns_threshold_expression     I>2\s(I)
_refine_ls_structure_factor_coef     Fsqd
_refine_ls_matrix_type     full
_refine_ls_R_factor_all     0.0335
_refine_ls_R_factor_gt     0.0304
_refine_ls_wR_factor_gt     0.0821
_refine_ls_wR_factor_ref     0.0841
_refine_ls_goodness_of_fit_ref     1.057
_refine_ls_restrained_S_all     1.057
_refine_ls_number_reflns     4187
_refine_ls_number_parameters     283
_refine_ls_number_restraints     0
_refine_ls_hydrogen_treatment     constr
_refine_ls_weighting_scheme     calc
_refine_ls_weighting_details
         'calc w=1/[\s^2^(Fo^2^)+(0.0428P)^2^+0.3561P] where P=(Fo^2^+2Fc^2^)/3'
_atom_sites_solution_hydrogens     geom
_atom_sites_solution_primary     direct
_atom_sites_solution_secondary     difmap
_refine_ls_shift/su_max     0.000
_refine_ls_shift/su_mean     0.000
_refine_diff_density_max     0.304
_refine_diff_density_min     -0.411
_refine_ls_extinction_method     none
_refine_ls_extinction_coef     ?
loop_
    _atom_type_symbol
    _atom_type_description
    _atom_type_scat_dispersion_real
    _atom_type_scat_dispersion_imag
    _atom_type_scat_source
    'C' 'C' 0.0033 0.0016
                         'International Tables Vol C Tables 4.2.6.8 and 6.1.1.4'
    'H' 'H' 0.0000 0.0000
                         'International Tables Vol C Tables 4.2.6.8 and 6.1.1.4'
    'N' 'N' 0.0061 0.0033
                         'International Tables Vol C Tables 4.2.6.8 and 6.1.1.4'
    'O' 'O' 0.0106 0.0060
                         'International Tables Vol C Tables 4.2.6.8 and 6.1.1.4'
    'S' 'S' 0.1246 0.1234
                         'International Tables Vol C Tables 4.2.6.8 and 6.1.1.4'
_computing_data_collection     'APEX2 (Bruker, 2005)'
_computing_cell_refinement     'SAINT (Bruker, 2005)'
_computing_data_reduction     'SAINT (Bruker, 2005)'
_computing_structure_solution     'SHELXS97 (Sheldrick, 2008)'
_computing_structure_refinement     'SHELXL97 (Sheldrick, 2008)'
_computing_molecular_graphics     'PLATON (Spek, 2009)'
_computing_publication_material     'publCIF (Westrip, 2010)'
loop_
    _atom_site_type_symbol
    _atom_site_label
    _atom_site_fract_x
    _atom_site_fract_y
    _atom_site_fract_z
    _atom_site_U_iso_or_equiv
    _atom_site_adp_type
    _atom_site_calc_flag
    _atom_site_refinement_flags
    _atom_site_occupancy
    _atom_site_symmetry_multiplicity
    _atom_site_disorder_assembly
    _atom_site_disorder_group
    S S1 0.34987(3) 0.85372(3) 0.15120(3) 0.02632(10) Uani d . 1 1 . .
    O O1 0.72338(10) 1.00455(8) 0.23308(8) 0.0272(2) Uani d . 1 1 . .
    O O2 0.35314(11) 0.92233(9) 0.02682(9) 0.0362(2) Uani d . 1 1 . .
    O O3 0.20739(10) 0.82306(10) 0.23512(9) 0.0349(2) Uani d . 1 1 . .
    O O4 0.67582(14) 0.38348(10) 0.15066(10) 0.0478(3) Uani d . 1 1 . .
    O O5 0.90152(13) 0.62024(10) 0.77999(10) 0.0498(3) Uani d . 1 1 . .
    O O6 1.08922(11) 0.60258(9) 0.62130(9) 0.0351(2) Uani d . 1 1 . .
    N N1 0.44792(12) 0.94084(10) 0.20865(10) 0.0253(2) Uani d . 1 1 . .
    H H1N 0.5206 0.9790 0.1474 0.030 Uiso d R 1 1 . .
    N N2 0.79639(11) 0.92171(9) 0.48444(9) 0.0228(2) Uani d . 1 1 . .
    N N3 0.76942(11) 0.87006(9) 0.60807(9) 0.0221(2) Uani d . 1 1 . .
    C C1 0.79320(19) 0.36718(17) 0.04930(16) 0.0471(4) Uani d . 1 1 . .
    H H1A 0.7571 0.3869 -0.0263 0.071 Uiso calc R 1 1 . .
    H H1B 0.8247 0.2816 0.0638 0.071 Uiso calc R 1 1 . .
    H H1C 0.8768 0.4221 0.0422 0.071 Uiso calc R 1 1 . .
    C C2 0.60616(16) 0.49568(13) 0.14264(13) 0.0332(3) Uani d . 1 1 . .
    C C3 0.63898(15) 0.59621(13) 0.04064(12) 0.0325(3) Uani d . 1 1 . .
    H H3 0.7137 0.5903 -0.0285 0.039 Uiso calc R 1 1 . .
    C C4 0.55877(15) 0.70533(13) 0.04335(12) 0.0301(3) Uani d . 1 1 . .
    H H4 0.5803 0.7735 -0.0241 0.036 Uiso calc R 1 1 . .
    C C5 0.44676(14) 0.71363(12) 0.14587(11) 0.0253(3) Uani d . 1 1 . .
    C C6 0.41431(16) 0.61296(12) 0.24768(12) 0.0325(3) Uani d . 1 1 . .
    H H6 0.3390 0.6187 0.3164 0.039 Uiso calc R 1 1 . .
    C C7 0.49430(18) 0.50480(13) 0.24608(13) 0.0387(3) Uani d . 1 1 . .
    H H7 0.4737 0.4374 0.3143 0.046 Uiso calc R 1 1 . .
    C C8 0.48957(13) 0.89671(11) 0.32512(11) 0.0220(2) Uani d . 1 1 . .
    C C9 0.63068(13) 0.92982(10) 0.33424(11) 0.0214(2) Uani d . 1 1 . .
    C C10 0.66831(13) 0.89481(10) 0.45259(11) 0.0206(2) Uani d . 1 1 . .
    C C11 0.56294(13) 0.82540(10) 0.55620(11) 0.0213(2) Uani d . 1 1 . .
    C C12 0.42007(13) 0.79075(11) 0.54333(11) 0.0241(2) Uani d . 1 1 . .
    H H12 0.3517 0.7439 0.6106 0.029 Uiso calc R 1 1 . .
    C C13 0.38492(13) 0.82759(11) 0.42996(11) 0.0248(3) Uani d . 1 1 . .
    H H13 0.2903 0.8072 0.4207 0.030 Uiso calc R 1 1 . .
    C C14 0.86846(14) 0.95273(14) 0.19168(12) 0.0322(3) Uani d . 1 1 . .
    H H14A 0.9109 0.9181 0.2633 0.039 Uiso calc R 1 1 . .
    H H14B 0.9358 1.0195 0.1380 0.039 Uiso calc R 1 1 . .
    C C15 0.85789(17) 0.85207(15) 0.12261(14) 0.0389(3) Uani d . 1 1 . .
    H H15A 0.7894 0.7867 0.1747 0.058 Uiso calc R 1 1 . .
    H H15B 0.9554 0.8178 0.1001 0.058 Uiso calc R 1 1 . .
    H H15C 0.8220 0.8872 0.0488 0.058 Uiso calc R 1 1 . .
    C C16 0.63495(13) 0.81239(11) 0.65462(11) 0.0228(2) Uani d . 1 1 . .
    H H16 0.5970 0.7715 0.7368 0.027 Uiso calc R 1 1 . .
    C C17 0.88488(14) 0.88388(12) 0.67592(12) 0.0262(3) Uani d . 1 1 . .
    H H17A 0.8435 0.8573 0.7645 0.031 Uiso calc R 1 1 . .
    H H17B 0.9153 0.9717 0.6585 0.031 Uiso calc R 1 1 . .
    C C18 1.02110(14) 0.80682(12) 0.63999(12) 0.0283(3) Uani d . 1 1 . .
    H H18A 1.0513 0.8232 0.5500 0.034 Uiso calc R 1 1 . .
    H H18B 1.1035 0.8337 0.6707 0.034 Uiso calc R 1 1 . .
    C C19 0.99400(14) 0.66782(12) 0.68980(12) 0.0283(3) Uani d . 1 1 . .
    C C20 1.0816(2) 0.46675(14) 0.66528(16) 0.0480(4) Uani d . 1 1 . .
    H H20A 0.9814 0.4346 0.6710 0.058 Uiso calc R 1 1 . .
    H H20B 1.1051 0.4436 0.7469 0.058 Uiso calc R 1 1 . .
    C C21 1.1945(2) 0.41394(17) 0.57294(18) 0.0606(5) Uani d . 1 1 . .
    H H21A 1.1729 0.4411 0.4919 0.091 Uiso calc R 1 1 . .
    H H21B 1.1894 0.3239 0.5965 0.091 Uiso calc R 1 1 . .
    H H21C 1.2936 0.4431 0.5713 0.091 Uiso calc R 1 1 . .
loop_
    _atom_site_aniso_label
    _atom_site_aniso_U_11
    _atom_site_aniso_U_22
    _atom_site_aniso_U_33
    _atom_site_aniso_U_12
    _atom_site_aniso_U_13
    _atom_site_aniso_U_23
    S1 0.02522(17) 0.02943(17) 0.02551(17) 0.00073(12) -0.01169(12) -0.00246(12)
    O1 0.0282(5) 0.0253(4) 0.0243(4) -0.0030(4) -0.0030(4) 0.0002(3)
    O2 0.0405(5) 0.0384(5) 0.0310(5) -0.0014(4) -0.0197(4) 0.0021(4)
    O3 0.0230(5) 0.0450(6) 0.0374(5) 0.0014(4) -0.0107(4) -0.0064(4)
    O4 0.0668(8) 0.0344(6) 0.0392(6) 0.0135(5) -0.0037(5) -0.0113(5)
    O5 0.0519(7) 0.0350(6) 0.0448(6) 0.0037(5) 0.0135(5) 0.0043(5)
    O6 0.0349(5) 0.0255(5) 0.0402(5) 0.0050(4) -0.0016(4) -0.0043(4)
    N1 0.0270(5) 0.0244(5) 0.0248(5) 0.0009(4) -0.0089(4) -0.0030(4)
    N2 0.0229(5) 0.0218(5) 0.0236(5) 0.0011(4) -0.0054(4) -0.0043(4)
    N3 0.0225(5) 0.0223(5) 0.0226(5) 0.0034(4) -0.0066(4) -0.0060(4)
    C1 0.0470(9) 0.0505(9) 0.0501(9) 0.0125(7) -0.0107(7) -0.0253(8)
    C2 0.0419(8) 0.0284(7) 0.0318(7) 0.0012(6) -0.0092(6) -0.0105(5)
    C3 0.0330(7) 0.0383(7) 0.0253(6) -0.0042(6) -0.0017(5) -0.0095(5)
    C4 0.0336(7) 0.0319(7) 0.0227(6) -0.0049(5) -0.0053(5) -0.0021(5)
    C5 0.0278(6) 0.0260(6) 0.0237(6) -0.0035(5) -0.0088(5) -0.0053(5)
    C6 0.0405(7) 0.0282(6) 0.0250(6) -0.0040(5) 0.0005(5) -0.0052(5)
    C7 0.0571(9) 0.0256(7) 0.0275(7) -0.0014(6) -0.0006(6) -0.0021(5)
    C8 0.0248(6) 0.0201(5) 0.0228(6) 0.0059(4) -0.0072(5) -0.0066(4)
    C9 0.0237(6) 0.0172(5) 0.0225(6) 0.0022(4) -0.0033(5) -0.0043(4)
    C10 0.0207(5) 0.0169(5) 0.0245(6) 0.0030(4) -0.0045(4) -0.0059(4)
    C11 0.0217(6) 0.0188(5) 0.0232(6) 0.0035(4) -0.0030(4) -0.0060(4)
    C12 0.0200(6) 0.0261(6) 0.0245(6) 0.0002(5) -0.0009(4) -0.0059(5)
    C13 0.0191(6) 0.0280(6) 0.0283(6) 0.0010(5) -0.0045(5) -0.0091(5)
    C14 0.0234(6) 0.0442(8) 0.0260(6) -0.0052(5) -0.0008(5) -0.0051(6)
    C15 0.0371(8) 0.0470(8) 0.0340(7) 0.0094(6) -0.0083(6) -0.0120(6)
    C16 0.0232(6) 0.0226(6) 0.0217(6) 0.0023(4) -0.0029(4) -0.0052(4)
    C17 0.0253(6) 0.0272(6) 0.0295(6) 0.0028(5) -0.0109(5) -0.0087(5)
    C18 0.0218(6) 0.0274(6) 0.0342(7) 0.0008(5) -0.0062(5) -0.0037(5)
    C19 0.0244(6) 0.0292(6) 0.0302(7) 0.0038(5) -0.0073(5) -0.0030(5)
    C20 0.0618(10) 0.0251(7) 0.0514(9) 0.0095(7) -0.0073(8) -0.0026(6)
    C21 0.0853(14) 0.0385(9) 0.0568(11) 0.0231(9) -0.0111(10) -0.0145(8)
_geom_special_details
;
All e.s.d.'s (except the e.s.d. in the dihedral angle between two l.s. planes)
are estimated using the full covariance matrix. The cell e.s.d.'s are taken
into account individually in the estimation of e.s.d.'s in distances, angles
and torsion angles; correlations between e.s.d.'s in cell parameters are only
used when they are defined by crystal symmetry. An approximate (isotropic)
treatment of cell e.s.d.'s is used for estimating e.s.d.'s involving l.s.
planes.
;
loop_
    _geom_bond_atom_site_label_1
    _geom_bond_atom_site_label_2
    _geom_bond_site_symmetry_2
    _geom_bond_distance
    _geom_bond_publ_flag
    S1 O3 . 1.4286(10) ?
    S1 O2 . 1.4333(9) ?
    S1 N1 . 1.6411(10) ?
    S1 C5 . 1.7527(13) ?
    O1 C9 . 1.3734(14) ?
    O1 C14 . 1.4479(16) ?
    O4 C2 . 1.3597(17) ?
    O4 C1 . 1.4254(19) ?
    O5 C19 . 1.1964(16) ?
    O6 C19 . 1.3332(16) ?
    O6 C20 . 1.4544(17) ?
    N1 C8 . 1.4271(15) ?
    N1 H1N . 0.8817 ?
    N2 C10 . 1.3515(15) ?
    N2 N3 . 1.3557(14) ?
    N3 C16 . 1.3365(15) ?
    N3 C17 . 1.4595(15) ?
    C1 H1A . 0.9600 ?
    C1 H1B . 0.9600 ?
    C1 H1C . 0.9600 ?
    C2 C3 . 1.3889(19) ?
    C2 C7 . 1.393(2) ?
    C3 C4 . 1.385(2) ?
    C3 H3 . 0.9300 ?
    C4 C5 . 1.3843(18) ?
    C4 H4 . 0.9300 ?
    C5 C6 . 1.3884(18) ?
    C6 C7 . 1.373(2) ?
    C6 H6 . 0.9300 ?
    C7 H7 . 0.9300 ?
    C8 C9 . 1.3762(17) ?
    C8 C13 . 1.4247(17) ?
    C9 C10 . 1.4212(16) ?
    C10 C11 . 1.4213(16) ?
    C11 C16 . 1.3900(17) ?
    C11 C12 . 1.4115(17) ?
    C12 C13 . 1.3602(17) ?
    C12 H12 . 0.9300 ?
    C13 H13 . 0.9300 ?
    C14 C15 . 1.497(2) ?
    C14 H14A . 0.9700 ?
    C14 H14B . 0.9700 ?
    C15 H15A . 0.9600 ?
    C15 H15B . 0.9600 ?
    C15 H15C . 0.9600 ?
    C16 H16 . 0.9300 ?
    C17 C18 . 1.5139(17) ?
    C17 H17A . 0.9700 ?
    C17 H17B . 0.9700 ?
    C18 C19 . 1.5038(18) ?
    C18 H18A . 0.9700 ?
    C18 H18B . 0.9700 ?
    C20 C21 . 1.498(2) ?
    C20 H20A . 0.9700 ?
    C20 H20B . 0.9700 ?
    C21 H21A . 0.9600 ?
    C21 H21B . 0.9600 ?
    C21 H21C . 0.9600 ?
loop_
    _geom_angle_atom_site_label_1
    _geom_angle_atom_site_label_2
    _geom_angle_atom_site_label_3
    _geom_angle_site_symmetry_1
    _geom_angle_site_symmetry_3
    _geom_angle
    _geom_angle_publ_flag
    O3 S1 O2 . . 118.61(6) ?
    O3 S1 N1 . . 108.67(6) ?
    O2 S1 N1 . . 105.11(6) ?
    O3 S1 C5 . . 107.80(6) ?
    O2 S1 C5 . . 109.22(6) ?
    N1 S1 C5 . . 106.87(6) ?
    C9 O1 C14 . . 115.21(9) ?
    C2 O4 C1 . . 118.54(12) ?
    C19 O6 C20 . . 116.37(11) ?
    C8 N1 S1 . . 122.30(8) ?
    C8 N1 H1N . . 115.2 ?
    S1 N1 H1N . . 107.6 ?
    C10 N2 N3 . . 103.08(9) ?
    C16 N3 N2 . . 114.45(10) ?
    C16 N3 C17 . . 127.11(10) ?
    N2 N3 C17 . . 118.43(10) ?
    O4 C1 H1A . . 109.5 ?
    O4 C1 H1B . . 109.5 ?
    H1A C1 H1B . . 109.5 ?
    O4 C1 H1C . . 109.5 ?
    H1A C1 H1C . . 109.5 ?
    H1B C1 H1C . . 109.5 ?
    O4 C2 C3 . . 124.55(13) ?
    O4 C2 C7 . . 115.06(12) ?
    C3 C2 C7 . . 120.38(13) ?
    C4 C3 C2 . . 119.02(12) ?
    C4 C3 H3 . . 120.5 ?
    C2 C3 H3 . . 120.5 ?
    C5 C4 C3 . . 120.42(12) ?
    C5 C4 H4 . . 119.8 ?
    C3 C4 H4 . . 119.8 ?
    C4 C5 C6 . . 120.39(12) ?
    C4 C5 S1 . . 120.29(10) ?
    C6 C5 S1 . . 119.27(10) ?
    C7 C6 C5 . . 119.51(12) ?
    C7 C6 H6 . . 120.2 ?
    C5 C6 H6 . . 120.2 ?
    C6 C7 C2 . . 120.27(13) ?
    C6 C7 H7 . . 119.9 ?
    C2 C7 H7 . . 119.9 ?
    C9 C8 C13 . . 121.41(11) ?
    C9 C8 N1 . . 117.62(11) ?
    C13 C8 N1 . . 120.85(11) ?
    O1 C9 C8 . . 119.24(10) ?
    O1 C9 C10 . . 122.63(10) ?
    C8 C9 C10 . . 117.85(10) ?
    N2 C10 C9 . . 128.11(11) ?
    N2 C10 C11 . . 111.80(10) ?
    C9 C10 C11 . . 120.07(11) ?
    C16 C11 C12 . . 135.12(11) ?
    C16 C11 C10 . . 104.09(10) ?
    C12 C11 C10 . . 120.73(11) ?
    C13 C12 C11 . . 118.30(11) ?
    C13 C12 H12 . . 120.8 ?
    C11 C12 H12 . . 120.8 ?
    C12 C13 C8 . . 121.61(11) ?
    C12 C13 H13 . . 119.2 ?
    C8 C13 H13 . . 119.2 ?
    O1 C14 C15 . . 112.18(11) ?
    O1 C14 H14A . . 109.2 ?
    C15 C14 H14A . . 109.2 ?
    O1 C14 H14B . . 109.2 ?
    C15 C14 H14B . . 109.2 ?
    H14A C14 H14B . . 107.9 ?
    C14 C15 H15A . . 109.5 ?
    C14 C15 H15B . . 109.5 ?
    H15A C15 H15B . . 109.5 ?
    C14 C15 H15C . . 109.5 ?
    H15A C15 H15C . . 109.5 ?
    H15B C15 H15C . . 109.5 ?
    N3 C16 C11 . . 106.58(10) ?
    N3 C16 H16 . . 126.7 ?
    C11 C16 H16 . . 126.7 ?
    N3 C17 C18 . . 111.52(10) ?
    N3 C17 H17A . . 109.3 ?
    C18 C17 H17A . . 109.3 ?
    N3 C17 H17B . . 109.3 ?
    C18 C17 H17B . . 109.3 ?
    H17A C17 H17B . . 108.0 ?
    C19 C18 C17 . . 113.44(10) ?
    C19 C18 H18A . . 108.9 ?
    C17 C18 H18A . . 108.9 ?
    C19 C18 H18B . . 108.9 ?
    C17 C18 H18B . . 108.9 ?
    H18A C18 H18B . . 107.7 ?
    O5 C19 O6 . . 123.56(12) ?
    O5 C19 C18 . . 125.34(12) ?
    O6 C19 C18 . . 111.09(11) ?
    O6 C20 C21 . . 106.89(13) ?
    O6 C20 H20A . . 110.3 ?
    C21 C20 H20A . . 110.3 ?
    O6 C20 H20B . . 110.3 ?
    C21 C20 H20B . . 110.3 ?
    H20A C20 H20B . . 108.6 ?
    C20 C21 H21A . . 109.5 ?
    C20 C21 H21B . . 109.5 ?
    H21A C21 H21B . . 109.5 ?
    C20 C21 H21C . . 109.5 ?
    H21A C21 H21C . . 109.5 ?
    H21B C21 H21C . . 109.5 ?
loop_
    _geom_torsion_atom_site_label_1
    _geom_torsion_atom_site_label_2
    _geom_torsion_atom_site_label_3
    _geom_torsion_atom_site_label_4
    _geom_torsion_site_symmetry_1
    _geom_torsion_site_symmetry_2
    _geom_torsion_site_symmetry_3
    _geom_torsion_site_symmetry_4
    _geom_torsion
    _geom_torsion_publ_flag
    O3 S1 N1 C8 . . . . 61.31(11) ?
    O2 S1 N1 C8 . . . . -170.75(9) ?
    C5 S1 N1 C8 . . . . -54.76(11) ?
    C10 N2 N3 C16 . . . . 0.57(13) ?
    C10 N2 N3 C17 . . . . -178.49(10) ?
    C1 O4 C2 C3 . . . . 1.4(2) ?
    C1 O4 C2 C7 . . . . -179.11(13) ?
    O4 C2 C3 C4 . . . . 179.34(13) ?
    C7 C2 C3 C4 . . . . -0.1(2) ?
    C2 C3 C4 C5 . . . . -0.5(2) ?
    C3 C4 C5 C6 . . . . 0.5(2) ?
    C3 C4 C5 S1 . . . . 177.81(10) ?
    O3 S1 C5 C4 . . . . 156.16(10) ?
    O2 S1 C5 C4 . . . . 26.04(12) ?
    N1 S1 C5 C4 . . . . -87.18(11) ?
    O3 S1 C5 C6 . . . . -26.52(12) ?
    O2 S1 C5 C6 . . . . -156.64(10) ?
    N1 S1 C5 C6 . . . . 90.14(11) ?
    C4 C5 C6 C7 . . . . 0.0(2) ?
    S1 C5 C6 C7 . . . . -177.28(11) ?
    C5 C6 C7 C2 . . . . -0.6(2) ?
    O4 C2 C7 C6 . . . . -178.83(13) ?
    C3 C2 C7 C6 . . . . 0.6(2) ?
    S1 N1 C8 C9 . . . . 141.07(10) ?
    S1 N1 C8 C13 . . . . -42.76(15) ?
    C14 O1 C9 C8 . . . . -123.84(12) ?
    C14 O1 C9 C10 . . . . 62.49(14) ?
    C13 C8 C9 O1 . . . . -175.09(10) ?
    N1 C8 C9 O1 . . . . 1.05(16) ?
    C13 C8 C9 C10 . . . . -1.12(17) ?
    N1 C8 C9 C10 . . . . 175.02(10) ?
    N3 N2 C10 C9 . . . . 177.71(11) ?
    N3 N2 C10 C11 . . . . -0.64(12) ?
    O1 C9 C10 N2 . . . . -3.11(18) ?
    C8 C9 C10 N2 . . . . -176.86(11) ?
    O1 C9 C10 C11 . . . . 175.13(10) ?
    C8 C9 C10 C11 . . . . 1.37(16) ?
    N2 C10 C11 C16 . . . . 0.50(13) ?
    C9 C10 C11 C16 . . . . -178.00(10) ?
    N2 C10 C11 C12 . . . . 178.30(10) ?
    C9 C10 C11 C12 . . . . -0.20(16) ?
    C16 C11 C12 C13 . . . . 175.71(13) ?
    C10 C11 C12 C13 . . . . -1.27(17) ?
    C11 C12 C13 C8 . . . . 1.56(18) ?
    C9 C8 C13 C12 . . . . -0.36(18) ?
    N1 C8 C13 C12 . . . . -176.38(11) ?
    C9 O1 C14 C15 . . . . 75.69(14) ?
    N2 N3 C16 C11 . . . . -0.27(13) ?
    C17 N3 C16 C11 . . . . 178.69(10) ?
    C12 C11 C16 N3 . . . . -177.46(13) ?
    C10 C11 C16 N3 . . . . -0.14(12) ?
    C16 N3 C17 C18 . . . . 111.14(13) ?
    N2 N3 C17 C18 . . . . -69.93(13) ?
    N3 C17 C18 C19 . . . . -72.33(14) ?
    C20 O6 C19 O5 . . . . -3.1(2) ?
    C20 O6 C19 C18 . . . . 175.71(12) ?
    C17 C18 C19 O5 . . . . -24.91(19) ?
    C17 C18 C19 O6 . . . . 156.26(11) ?
    C19 O6 C20 C21 . . . . 178.54(14) ?
loop_
    _geom_hbond_atom_site_label_D
    _geom_hbond_atom_site_label_H
    _geom_hbond_atom_site_label_A
    _geom_hbond_site_symmetry_A
    _geom_hbond_distance_DH
    _geom_hbond_distance_HA
    _geom_hbond_distance_DA
    _geom_hbond_angle_DHA
    _geom_hbond_publ_flag
    N1 H1N O2 2_675 0.8800 2.1200 2.9779(15) 164.00 yes
    C3 H3 O5 1_554 0.9300 2.4100 3.3277(17) 168.00 yes
    C21 H21B Cg1 2_766 0.93 2.98 3.6660(18) 130 yes
_iucr_refine_instructions_details
;
TITL zouihri_Rakib_6NI19_0m in P-1
CELL 0.71073   9.1163  10.9161  11.2959  77.259  77.364  88.562
ZERR   2.00   0.0004   0.0005   0.0005   0.002   0.002   0.002
LATT 1
SFAC C  H  N  O  S
UNIT 42  50  6  12  2
OMIT     0   1   0
OMIT     0   0   1
OMIT     0   1   1
OMIT     1   0   0
OMIT 0 52
L.S. 5
ACTA
BOND $H
FMAP 2
PLAN -20
CONF
HTAB
TEMP    23
WGHT    0.042800    0.356100
FVAR       0.67110
MOLE 1
S1    5    0.349867    0.853716    0.151195    11.00000    0.02522    0.02943 =
         0.02551   -0.00246   -0.01169    0.00073
O1    4    0.723376    1.004550    0.233078    11.00000    0.02824    0.02525 =
         0.02425    0.00022   -0.00301   -0.00299
O2    4    0.353142    0.922329    0.026823    11.00000    0.04050    0.03839 =
         0.03095    0.00210   -0.01971   -0.00142
O3    4    0.207392    0.823061    0.235123    11.00000    0.02298    0.04500 =
         0.03735   -0.00638   -0.01072    0.00136
O4    4    0.675818    0.383477    0.150656    11.00000    0.06684    0.03442 =
         0.03921   -0.01128   -0.00375    0.01353
O5    4    0.901515    0.620240    0.779990    11.00000    0.05189    0.03499 =
         0.04479    0.00430    0.01355    0.00365
O6    4    1.089216    0.602579    0.621299    11.00000    0.03493    0.02553 =
         0.04024   -0.00432   -0.00164    0.00496
N1    3    0.447917    0.940835    0.208651    11.00000    0.02704    0.02443 =
         0.02480   -0.00303   -0.00893    0.00093
AFIX   3
H1N   2    0.520607    0.979005    0.147411    11.00000   -1.20000
AFIX   0
N2    3    0.796388    0.921706    0.484440    11.00000    0.02293    0.02180 =
         0.02359   -0.00431   -0.00541    0.00107
N3    3    0.769417    0.870057    0.608066    11.00000    0.02255    0.02230 =
         0.02263   -0.00598   -0.00657    0.00339
C1    1    0.793198    0.367183    0.049300    11.00000    0.04702    0.05051 =
         0.05010   -0.02525   -0.01074    0.01250
AFIX 137
H1A   2    0.757104    0.386859   -0.026272    11.00000   -1.50000
H1B   2    0.824733    0.281614    0.063756    11.00000   -1.50000
H1C   2    0.876812    0.422101    0.042154    11.00000   -1.50000
AFIX   0
C2    1    0.606157    0.495681    0.142638    11.00000    0.04191    0.02838 =
         0.03176   -0.01050   -0.00922    0.00116
C3    1    0.638981    0.596208    0.040641    11.00000    0.03302    0.03835 =
         0.02535   -0.00947   -0.00165   -0.00424
AFIX  43
H3    2    0.713731    0.590311   -0.028450    11.00000   -1.20000
AFIX   0
C4    1    0.558770    0.705332    0.043345    11.00000    0.03360    0.03194 =
         0.02266   -0.00206   -0.00532   -0.00487
AFIX  43
H4    2    0.580281    0.773486   -0.024146    11.00000   -1.20000
AFIX   0
C5    1    0.446764    0.713631    0.145867    11.00000    0.02777    0.02599 =
         0.02375   -0.00533   -0.00884   -0.00345
C6    1    0.414314    0.612960    0.247677    11.00000    0.04053    0.02824 =
         0.02503   -0.00516    0.00050   -0.00400
AFIX  43
H6    2    0.338982    0.618722    0.316439    11.00000   -1.20000
AFIX   0
C7    1    0.494296    0.504801    0.246081    11.00000    0.05712    0.02559 =
         0.02753   -0.00210   -0.00058   -0.00139
AFIX  43
H7    2    0.473680    0.437376    0.314349    11.00000   -1.20000
AFIX   0
C8    1    0.489566    0.896715    0.325116    11.00000    0.02477    0.02013 =
         0.02276   -0.00658   -0.00720    0.00585
C9    1    0.630676    0.929823    0.334240    11.00000    0.02367    0.01719 =
         0.02246   -0.00427   -0.00326    0.00221
C10   1    0.668314    0.894809    0.452589    11.00000    0.02066    0.01693 =
         0.02453   -0.00589   -0.00454    0.00302
C11   1    0.562935    0.825400    0.556201    11.00000    0.02167    0.01879 =
         0.02316   -0.00603   -0.00302    0.00353
C12   1    0.420069    0.790745    0.543328    11.00000    0.01997    0.02615 =
         0.02452   -0.00591   -0.00093    0.00022
AFIX  43
H12   2    0.351719    0.743917    0.610635    11.00000   -1.20000
AFIX   0
C13   1    0.384920    0.827593    0.429959    11.00000    0.01911    0.02803 =
         0.02826   -0.00910   -0.00450    0.00103
AFIX  43
H13   2    0.290270    0.807165    0.420663    11.00000   -1.20000
AFIX   0
C14   1    0.868460    0.952732    0.191685    11.00000    0.02341    0.04422 =
         0.02596   -0.00509   -0.00080   -0.00523
AFIX  23
H14A  2    0.910854    0.918125    0.263286    11.00000   -1.20000
H14B  2    0.935847    1.019521    0.138036    11.00000   -1.20000
AFIX   0
C15   1    0.857888    0.852066    0.122614    11.00000    0.03707    0.04696 =
         0.03402   -0.01197   -0.00829    0.00940
AFIX 137
H15A  2    0.789408    0.786679    0.174671    11.00000   -1.50000
H15B  2    0.955443    0.817817    0.100126    11.00000   -1.50000
H15C  2    0.822033    0.887160    0.048761    11.00000   -1.50000
AFIX   0
C16   1    0.634947    0.812387    0.654623    11.00000    0.02321    0.02259 =
         0.02173   -0.00525   -0.00289    0.00234
AFIX  43
H16   2    0.596982    0.771540    0.736800    11.00000   -1.20000
AFIX   0
C17   1    0.884884    0.883876    0.675918    11.00000    0.02527    0.02724 =
         0.02955   -0.00866   -0.01094    0.00285
AFIX  23
H17A  2    0.843479    0.857250    0.764538    11.00000   -1.20000
H17B  2    0.915279    0.971703    0.658485    11.00000   -1.20000
AFIX   0
C18   1    1.021096    0.806816    0.639990    11.00000    0.02178    0.02738 =
         0.03421   -0.00372   -0.00620    0.00081
AFIX  23
H18A  2    1.051275    0.823226    0.550000    11.00000   -1.20000
H18B  2    1.103495    0.833703    0.670714    11.00000   -1.20000
AFIX   0
C19   1    0.994003    0.667817    0.689795    11.00000    0.02441    0.02918 =
         0.03023   -0.00301   -0.00731    0.00383
C20   1    1.081585    0.466754    0.665281    11.00000    0.06176    0.02514 =
         0.05144   -0.00258   -0.00729    0.00955
AFIX  23
H20A  2    0.981444    0.434625    0.670993    11.00000   -1.20000
H20B  2    1.105109    0.443601    0.746901    11.00000   -1.20000
AFIX   0
C21   1    1.194489    0.413945    0.572941    11.00000    0.08531    0.03849 =
         0.05681   -0.01454   -0.01110    0.02312
AFIX 137
H21A  2    1.172888    0.441065    0.491862    11.00000   -1.50000
H21B  2    1.189359    0.323853    0.596496    11.00000   -1.50000
H21C  2    1.293550    0.443084    0.571306    11.00000   -1.50000
HKLF 4
REM  zouihri_Rakib_6NI19_0m in P-1
REM R1 =  0.0304 for   3834 Fo > 4sig(Fo)  and  0.0335 for all   4187 data
REM    283 parameters refined using      0 restraints
END
WGHT      0.0428      0.3561
REM Highest difference peak  0.304,  deepest hole -0.411,  1-sigma level  0.039
Q1    1   0.4041  0.7800  0.1466  11.00000  0.05    0.30
Q2    1   0.6078  0.8526  0.4987  11.00000  0.05    0.27
Q3    1   0.6501  0.9101  0.3933  11.00000  0.05    0.26
Q4    1   0.4957  0.8105  0.5540  11.00000  0.05    0.24
Q5    1   0.3952  0.8951  0.1917  11.00000  0.05    0.22
Q6    1   0.9516  0.8404  0.6598  11.00000  0.05    0.20
Q7    1   0.5463  0.9365  0.3358  11.00000  0.05    0.20
Q8    1   0.4434  0.8532  0.3796  11.00000  0.05    0.20
Q9    1   0.5927  0.7915  0.6029  11.00000  0.05    0.19
Q10   1   1.0072  0.7406  0.6599  11.00000  0.05    0.19
Q11   1   0.6032  0.5397  0.0822  11.00000  0.05    0.19
Q12   1   0.5713  0.8876  0.3196  11.00000  0.05    0.19
Q13   1   0.7338  0.8960  0.4565  11.00000  0.05    0.18
Q14   1   0.6396  0.5525  0.0943  11.00000  0.05    0.17
Q15   1   0.5297  0.4956  0.1811  11.00000  0.05    0.16
Q16   1   0.8243  0.8734  0.6416  11.00000  0.05    0.16
Q17   1   0.5122  0.7138  0.1042  11.00000  0.05    0.16
Q18   1   0.3919  0.8385  0.4954  11.00000  0.05    0.16
Q19   1   0.8715  0.9567  0.4389  11.00000  0.05    0.16
Q20   1   0.4744  0.9062  0.2674  11.00000  0.05    0.15
;
data_global
_journal_date_recd_electronic     2012-02-15
_journal_date_accepted     2012-02-19
_journal_name_full     'Acta Crystallographica, Section E'
_journal_year     2012
_journal_volume     68
_journal_issue      4
_journal_page_first     o931
_journal_page_last     o931
_journal_paper_category     QO
_journal_paper_doi     10.1107/S1600536812007519
_journal_coeditor_code     FJ2520
_publ_contact_author_name     'Najat Abbassi'
_publ_contact_author_address
;
Laboratoire de Chimie Organique et Analytique,
Universit\'e Sultan Moulay Slimane, Facult\'e des Sciences et Techniques,
B\'eni-Mellal, BP 523,
Morocco
;
_publ_contact_author_email     'najat_abbassi@hotmail.com'
_publ_contact_author_fax     '0 22 33 33 33'
_publ_contact_author_phone     '0 22 33 33 33'
_publ_section_title
;
Ethyl
3-[7-ethoxy-6-(4-methoxybenzenesulfonamido)-2<i>H</i>-indazol-2-yl]propanoate
;
loop_
    _publ_author_name
    _publ_author_footnote
    _publ_author_address
    'Abbassi, Najat' .
;
Laboratoire de Chimie Organique et Analytique,
Universit\'e Sultan Moulay Slimane, Facult\'e des Sciences et Techniques,
B\'eni-Mellal, BP 523,
Morocco
;
    'Oulemda, Bassou' .
;
Laboratoire de Chimie Organique et Analytique,
Universit\'e Sultan Moulay Slimane, Facult\'e des Sciences et Techniques,
B\'eni-Mellal, BP 523,
Morocco
;
    'Rakib, El Mostapha' .
;
Laboratoire de Chimie Organique et Analytique,
Universit\'e Sultan Moulay Slimane, Facult\'e des Sciences et Techniques,
B\'eni-Mellal, BP 523,
Morocco
;
    'Geffken, Detlef' .
;
Department of Pharmaceutical Chemistry, Institute of Pharmacy,
University of Hamburg, Hamburg, Germany
;
    'Zouihri, Hafid' .
;
Laboratoires de Diffraction des Rayons X,
Centre Nationale pour la Recherche Scientifique et Technique, Rabat,
Morocco
;
