# Supplementary material for: Ethyl 3-[7-eth­oxy-6-(4-meth­oxy­benzene­sulfonamido)-2H-indazol-2-yl]propano­ate
Source: Acta Crystallogr Sect E Struct Rep Online. 2012 Mar 3;68(Pt 4):o931. doi: 10.1107/S1600536812007519 (PMC3343913; doi:10.1107/S1600536812007519)
Supplement: Supplementary file 2 [file e-68-0o931-Isup2.hkl]

# 
# h,k,l, Fc-squared, Fo-squared, sigma(Fo-squared) and status flag 
# 
data_I
_shelx_title ' zouihri_Rakib_6NI19_0m in P-1' 
_shelx_refln_list_code          4 
_shelx_F_calc_maximum      148.74 
_exptl_crystal_F_000       472.00 
_reflns_d_resolution_high  0.8108 
 
loop_ 
 _symmetry_equiv_pos_as_xyz 
 'x, y, z' 
 '-x, -y, -z' 
 
_cell_length_a     9.1163 
_cell_length_b    10.9161 
_cell_length_c    11.2959 
_cell_angle_alpha  77.259 
_cell_angle_beta   77.364 
_cell_angle_gamma  88.562 
 
_shelx_F_squared_multiplier     1.000 
 
loop_ 
 _refln_index_h 
 _refln_index_k 
 _refln_index_l 
 _refln_F_squared_calc 
 _refln_F_squared_meas 
 _refln_F_squared_sigma 
 _refln_observed_status 
   2   0   0       20.84       17.75      0.50 o 
   3   0   0      161.17      153.36      1.49 o 
   4   0   0     1911.39     1989.36     19.51 o 
   5   0   0      164.42      191.61      2.16 o 
   6   0   0       31.93       22.48      0.57 o 
   7   0   0      429.56      433.56      4.99 o 
   8   0   0       54.90       59.52      1.45 o 
   9   0   0      395.13      385.70      6.45 o 
  10   0   0       11.27       10.52      1.05 o 
 -10   1   0       92.29       89.84      2.36 o 
  -9   1   0       51.62       48.25      1.73 o 
  -8   1   0      140.60      137.26      2.74 o 
  -7   1   0      156.47      152.71      2.03 o 
  -6   1   0        0.67        0.67      0.29 o 
  -5   1   0       50.93       40.10      0.98 o 
  -4   1   0      132.65      122.11      1.54 o 
  -3   1   0       10.01       10.61      0.40 o 
  -2   1   0      110.67       90.73      1.25 o 
  -1   1   0     1656.97     1521.79     96.62 o 
   1   1   0      505.33      490.81      4.28 o 
   2   1   0     6468.47     6151.81     48.88 o 
   3   1   0      134.14      125.56      1.24 o 
   4   1   0        6.78        2.93      0.29 o 
   5   1   0       27.16       43.95      0.85 o 
   6   1   0      698.31      663.66      6.87 o 
   7   1   0       19.32       16.40      0.64 o 
   8   1   0       11.87       10.54      0.76 o 
   9   1   0       24.82       25.92      1.28 o 
  10   1   0      118.63      123.06      2.98 o 
 -10   2   0      102.37      107.14      2.52 o 
  -9   2   0      297.88      288.12      4.89 o 
  -8   2   0       96.46       92.55      2.03 o 
  -7   2   0      217.50      222.82      2.90 o 
  -6   2   0      203.04      193.21      3.94 o 
  -5   2   0      499.71      569.37      6.65 o 
  -4   2   0      163.07      174.78      2.22 o 
  -3   2   0      409.12      372.87      6.01 o 
  -2   2   0      366.72      333.55     10.32 o 
  -1   2   0      523.89      526.39      7.49 o 
   0   2   0      717.17      724.34      5.73 o 
   1   2   0      155.00      135.03      1.13 o 
   2   2   0     2337.33     2248.77     19.67 o 
   3   2   0       13.48       14.55      0.36 o 
   4   2   0       57.57       43.09      0.69 o 
   5   2   0     1128.06     1174.95     12.67 o 
   6   2   0      155.10      150.70      1.93 o 
   7   2   0        1.84        0.46      0.42 o 
   8   2   0        0.52        0.00      0.56 o 
   9   2   0        0.05        0.00      0.57 o 
  10   2   0       10.41       11.85      1.14 o 
 -10   3   0       94.06      104.36      2.38 o 
  -9   3   0        4.48        4.97      0.65 o 
  -8   3   0       35.81       29.12      1.27 o 
  -7   3   0      205.17      213.12      3.92 o 
  -6   3   0       30.50       25.18      0.90 o 
  -5   3   0      372.56      419.23      5.04 o 
  -4   3   0      121.41      121.21      2.46 o 
  -3   3   0      183.08      167.55      5.86 o 
  -2   3   0     1947.75     1876.97     54.47 o 
  -1   3   0     2339.18     2341.41     26.15 o 
   0   3   0     2380.45     2370.42     21.36 o 
   1   3   0        0.86        1.08      0.16 o 
   2   3   0     1993.73     2043.17     18.06 o 
   3   3   0        5.91        8.58      0.33 o 
   4   3   0      783.10      781.64      7.54 o 
   5   3   0      170.48      179.73      2.18 o 
   6   3   0      216.66      211.15      3.04 o 
   7   3   0      719.57      720.53      8.85 o 
   8   3   0       98.52       97.54      2.13 o 
   9   3   0        1.87        0.68      0.64 o 
  10   3   0        2.08        3.92      0.99 o 
 -10   4   0       57.36       64.05      1.73 o 
  -9   4   0      293.87      287.06      6.12 o 
  -8   4   0       20.29       22.45      1.06 o 
  -7   4   0      432.03      413.65      8.65 o 
  -6   4   0        0.39        0.84      0.24 o 
  -5   4   0       47.93       49.41      1.09 o 
  -4   4   0     1153.15     1099.68     32.86 o 
  -3   4   0      181.66      174.95      6.24 o 
  -2   4   0     1197.55     1314.50     20.60 o 
  -1   4   0        8.49        8.04      0.26 o 
   0   4   0     6107.25     6075.82     49.03 o 
   1   4   0      922.17      897.61      8.83 o 
   2   4   0      296.04      274.83      2.81 o 
   3   4   0      160.85      149.37      1.80 o 
   4   4   0      561.70      551.87      6.20 o 
   5   4   0       42.07       36.93      0.88 o 
   6   4   0      789.55      755.88      7.90 o 
   7   4   0      652.63      655.62      8.19 o 
   8   4   0       38.55       34.98      1.33 o 
   9   4   0      135.56      139.35      2.85 o 
  10   4   0       13.05       11.59      1.25 o 
 -10   5   0        0.07        0.29      1.88 o 
  -9   5   0       10.50       11.44      0.81 o 
  -8   5   0      179.29      182.05      3.09 o 
  -7   5   0       63.74       60.18      1.29 o 
  -6   5   0       48.98       38.87      0.99 o 
  -5   5   0      216.53      211.01      5.67 o 
  -4   5   0        4.52        4.46      1.22 o 
  -3   5   0      103.29      117.55      2.65 o 
  -2   5   0      579.87      613.09      7.71 o 
  -1   5   0     1890.38     1952.28     19.54 o 
   0   5   0      381.82      371.00      3.64 o 
   1   5   0        0.62        0.16      0.24 o 
   2   5   0       27.78       36.61      0.81 o 
   3   5   0      329.08      353.67      3.84 o 
   4   5   0      244.40      256.29      2.95 o 
   5   5   0      476.94      498.86      5.79 o 
   6   5   0     1006.79      992.17     10.98 o 
   7   5   0       21.49       19.46      0.93 o 
   8   5   0       21.26       22.73      1.17 o 
   9   5   0       53.23       63.20      1.92 o 
  10   5   0       39.23       42.25      1.67 o 
  -9   6   0       69.06       61.00      5.33 o 
  -8   6   0        6.75        4.74      0.68 o 
  -7   6   0       31.41       29.62      2.93 o 
  -6   6   0       25.62       23.27      2.20 o 
  -5   6   0       68.77       61.35      3.69 o 
  -4   6   0      172.95      174.19      3.93 o 
  -3   6   0      163.89      155.03      2.18 o 
  -2   6   0       38.77       39.91      0.81 o 
  -1   6   0      326.97      358.91      3.94 o 
   0   6   0       78.86       75.02      0.97 o 
   1   6   0      214.26      233.51      2.45 o 
   2   6   0       82.29       92.24      1.22 o 
   3   6   0       54.02       53.24      1.09 o 
   4   6   0        4.98        4.40      0.32 o 
   5   6   0      630.14      621.39      7.12 o 
   6   6   0        4.28        3.70      0.53 o 
   7   6   0       20.22       19.84      0.97 o 
   8   6   0      117.13      116.38      2.80 o 
   9   6   0      134.14      142.08      3.06 o 
  -9   7   0        3.22        2.26      2.71 o 
  -8   7   0        4.08        4.02      0.70 o 
  -7   7   0        0.59        0.00      1.55 o 
  -6   7   0       58.80       54.18      3.57 o 
  -5   7   0       35.89       26.87      2.69 o 
  -4   7   0        5.91        8.20      0.33 o 
  -3   7   0      198.60      197.22      2.74 o 
  -2   7   0      302.95      310.45      4.72 o 
  -1   7   0       20.33       10.78      0.40 o 
   0   7   0        3.21        3.46      0.27 o 
   1   7   0       75.53       76.66      1.18 o 
   2   7   0      155.73      155.52      1.99 o 
   3   7   0       51.02       57.04      1.04 o 
   4   7   0        6.66        4.36      0.38 o 
   5   7   0      129.45      126.25      2.03 o 
   6   7   0       73.94       74.87      1.55 o 
   7   7   0        0.01        0.00      0.59 o 
   8   7   0        9.15       11.40      1.04 o 
   9   7   0       19.61       18.31      1.27 o 
  -6   8   0       50.78       47.47      3.35 o 
  -5   8   0      204.60      191.69      3.27 o 
  -4   8   0      288.17      282.15      4.34 o 
  -3   8   0        9.29        6.05      0.52 o 
  -2   8   0       29.93       37.09      0.70 o 
  -1   8   0      128.32      132.51      2.13 o 
   0   8   0       36.07       33.07      0.75 o 
   1   8   0      185.11      193.05      2.36 o 
   2   8   0      266.96      272.22      2.97 o 
   3   8   0       21.58       18.36      0.67 o 
   4   8   0      114.62      119.64      1.88 o 
   5   8   0      545.84      538.35      6.40 o 
   6   8   0       27.68       28.87      1.02 o 
   7   8   0        9.54       10.85      0.88 o 
   8   8   0       22.41       23.77      1.33 o 
  -5   9   0       45.54       51.44      1.26 o 
  -4   9   0      322.84      294.52      5.76 o 
  -3   9   0       35.67       40.26      0.92 o 
  -2   9   0      227.96      229.74      3.04 o 
  -1   9   0       32.70       34.11      0.88 o 
   0   9   0      741.16      721.87     10.91 o 
   1   9   0      520.29      511.77      5.91 o 
   2   9   0      640.61      661.93      8.13 o 
   3   9   0        4.92        5.99      0.52 o 
   4   9   0      305.16      317.95      4.46 o 
   5   9   0      325.26      315.44      4.50 o 
   6   9   0      109.73      112.53      2.49 o 
   7   9   0       88.55       86.01      3.01 o 
  -6  10   0        7.72        9.41      1.00 o 
  -5  10   0       10.72        7.91      0.99 o 
  -4  10   0        4.94        6.26      0.70 o 
  -3  10   0       57.59       62.21      1.45 o 
  -2  10   0       30.07       34.05      1.11 o 
  -1  10   0        0.13        0.04      0.46 o 
   0  10   0      209.36      201.98      3.15 o 
   1  10   0      155.81      177.18      2.70 o 
   2  10   0       55.18       47.26      1.32 o 
   3  10   0        0.25        0.00      0.58 o 
   4  10   0       75.23       73.88      1.88 o 
   5  10   0        9.54       10.79      0.92 o 
   6  10   0       40.03       46.07      1.85 o 
  -6  11   0        2.39        5.60      1.04 o 
  -5  11   0       39.79       38.30      2.24 o 
  -4  11   0      150.71      154.22      2.78 o 
  -3  11   0        2.54        2.13      0.53 o 
  -2  11   0        5.71        4.74      0.66 o 
  -1  11   0        4.36        4.76      0.67 o 
   0  11   0        0.01        0.00      0.53 o 
   1  11   0        4.49        4.08      0.68 o 
   2  11   0        0.20        0.13      0.52 o 
   3  11   0        1.84        1.99      0.66 o 
   4  11   0        1.41        1.13      0.71 o 
   5  11   0       69.58       74.77      2.49 o 
  -4  12   0       67.70       73.02      2.08 o 
  -3  12   0      100.46       99.05      2.40 o 
  -2  12   0      220.02      223.28      4.01 o 
  -1  12   0        0.62        0.38      0.62 o 
   0  12   0        3.17        1.21      0.68 o 
   1  12   0       68.24       67.05      2.22 o 
   2  12   0       57.56       62.53      3.14 o 
   3  12   0        3.56        3.15      0.93 o 
   4  12   0        9.54        5.33      0.95 o 
  -1  13   0        0.00        0.26      0.72 o 
   0  13   0       35.11       37.61      1.73 o 
   1  13   0        8.97       11.52      1.14 o 
  -3 -12   1      125.77      127.61      4.12 o 
  -2 -12   1       10.37       10.52      1.32 o 
  -1 -12   1       60.17       60.71      2.02 o 
   0 -12   1       38.49       42.92      1.56 o 
   1 -12   1        1.54        1.52      0.66 o 
   2 -12   1       18.55       20.29      1.06 o 
   3 -12   1       81.58       87.07      2.07 o 
   4 -12   1       84.65       91.53      3.48 o 
  -5 -11   1       26.10       26.61      1.32 o 
  -4 -11   1       20.75       26.06      1.24 o 
  -3 -11   1        0.01        0.00      0.58 o 
  -2 -11   1        0.01        0.00      0.50 o 
  -1 -11   1        6.16        4.70      0.70 o 
   0 -11   1       11.61        8.86      0.80 o 
   1 -11   1      183.87      170.89      3.25 o 
   2 -11   1      294.33      290.14      4.83 o 
   3 -11   1        0.14        0.76      0.53 o 
   4 -11   1        0.12        0.58      0.47 o 
   5 -11   1        1.73        0.27      0.90 o 
   6 -11   1        0.29        0.08      2.00 o 
  -6 -10   1      145.48      152.76      3.13 o 
  -5 -10   1       50.44       50.24      1.69 o 
  -4 -10   1       26.46       23.86      1.15 o 
  -3 -10   1       36.72       37.14      1.34 o 
  -2 -10   1      318.39      321.68      5.04 o 
  -1 -10   1      238.87      241.58      3.46 o 
   0 -10   1        4.01        3.27      0.59 o 
   1 -10   1       82.26       71.60      1.73 o 
   2 -10   1      161.56      156.31      2.87 o 
   3 -10   1        6.86       10.77      0.65 o 
   4 -10   1      102.35      105.47      1.98 o 
   5 -10   1       44.93       45.39      2.03 o 
   6 -10   1       32.10       27.58      3.29 o 
  -7  -9   1        8.26        6.72      1.79 o 
  -6  -9   1       53.91       51.80      1.68 o 
  -5  -9   1        0.19        0.33      0.63 o 
  -4  -9   1      250.12      249.31      4.08 o 
  -3  -9   1       66.89       62.66      1.43 o 
  -2  -9   1        4.35        5.15      0.55 o 
  -1  -9   1        1.79        1.93      0.46 o 
   0  -9   1      217.26      223.94      3.84 o 
   1  -9   1       66.82       65.88      1.37 o 
   2  -9   1       81.80       70.13      1.57 o 
   3  -9   1      262.19      268.38      3.68 o 
   4  -9   1        0.43        0.07      0.39 o 
   5  -9   1       41.76       42.23      1.04 o 
   6  -9   1      164.26      160.98      7.46 o 
   7  -9   1       39.59       29.33      3.31 o 
  -8  -8   1        2.09        1.44      0.91 o 
  -7  -8   1       19.94       19.81      1.30 o 
  -6  -8   1       13.37       14.60      0.80 o 
  -5  -8   1        4.28        4.10      0.57 o 
  -4  -8   1        1.67        1.13      0.40 o 
  -3  -8   1       31.82       31.44      0.89 o 
  -2  -8   1       10.11       14.31      0.60 o 
  -1  -8   1       19.30       23.02      0.67 o 
   0  -8   1       10.03       16.13      0.54 o 
   1  -8   1      103.54       94.24      1.41 o 
   2  -8   1        4.38        5.14      0.33 o 
   3  -8   1       12.21       11.71      0.86 o 
   4  -8   1       18.93       15.49      0.66 o 
   5  -8   1        3.76        1.25      0.46 o 
   6  -8   1       13.14       13.70      2.24 o 
   7  -8   1       20.63       21.08      3.32 o 
  -8  -7   1       71.80       66.83      2.03 o 
  -7  -7   1       18.16       17.36      0.97 o 
  -6  -7   1      375.58      368.78      4.69 o 
  -5  -7   1       15.50       14.80      0.74 o 
  -4  -7   1       80.20       77.95      1.55 o 
  -3  -7   1      674.16      689.75      7.24 o 
  -2  -7   1        6.71        8.87      0.54 o 
  -1  -7   1      312.72      346.05      4.10 o 
   0  -7   1       21.44       23.83      0.57 o 
   1  -7   1      415.93      432.23      4.77 o 
   2  -7   1      667.40      654.25      8.41 o 
   3  -7   1        0.08        0.00      0.26 o 
   4  -7   1        7.51        8.29      0.35 o 
   5  -7   1      371.48      336.32     11.92 o 
   6  -7   1       10.05        9.99      2.00 o 
   7  -7   1       83.34       77.27      4.96 o 
   8  -7   1      120.56      136.69      6.86 o 
   9  -7   1       52.55       53.53      3.56 o 
  -9  -6   1        9.17        9.68      1.09 o 
  -8  -6   1      140.41      131.85      3.02 o 
  -7  -6   1       61.72       59.62      1.88 o 
  -6  -6   1      442.38      433.52      5.30 o 
  -5  -6   1      616.77      622.31      9.10 o 
  -4  -6   1       89.17       80.85      1.30 o 
  -3  -6   1        7.37        8.56      0.49 o 
  -2  -6   1       76.66       61.97      1.00 o 
  -1  -6   1       98.66       99.65      1.19 o 
   0  -6   1      728.94      746.64      8.20 o 
   1  -6   1       40.18       44.13      0.74 o 
   2  -6   1        7.89       10.82      0.36 o 
   3  -6   1      168.82      165.44      2.29 o 
   4  -6   1        0.16        0.00      0.24 o 
   5  -6   1        0.02        0.00      1.20 o 
   6  -6   1        7.74        4.86      1.58 o 
   7  -6   1      516.69      510.16     12.52 o 
   8  -6   1       17.99       19.03      0.80 o 
   9  -6   1        0.86        0.32      1.41 o 
  -9  -5   1       88.31       91.24      2.34 o 
  -8  -5   1       38.68       40.99      1.52 o 
  -7  -5   1      560.67      570.85      7.38 o 
  -6  -5   1      788.62      756.75      8.58 o 
  -5  -5   1       84.98       92.05      1.59 o 
  -4  -5   1       49.90       51.61      0.96 o 
  -3  -5   1      508.72      567.04      5.95 o 
  -2  -5   1     1003.84     1136.19     10.78 o 
  -1  -5   1      140.03      123.26      1.61 o 
   0  -5   1      762.14      868.05      8.23 o 
   1  -5   1       45.86       38.91      0.62 o 
   2  -5   1     2063.70     2152.23     26.38 o 
   3  -5   1       35.35       34.53      0.86 o 
   4  -5   1      241.87      254.66      8.93 o 
   5  -5   1       17.80       18.72      2.00 o 
   6  -5   1       42.35       40.17      3.00 o 
   7  -5   1       75.93       71.42      1.25 o 
   8  -5   1       11.74       10.66      0.55 o 
   9  -5   1       13.83       14.87      1.17 o 
  10  -5   1       40.68       42.16      2.12 o 
 -10  -4   1       52.17       58.22      2.86 o 
  -9  -4   1       17.91       16.99      1.23 o 
  -8  -4   1        4.92        1.70      0.68 o 
  -7  -4   1       18.51       18.96      0.92 o 
  -6  -4   1        1.64        0.33      0.40 o 
  -5  -4   1       11.40       11.18      0.64 o 
  -4  -4   1      220.64      244.82      3.05 o 
  -3  -4   1      154.79      154.15      2.04 o 
  -2  -4   1      117.82      147.51      1.67 o 
  -1  -4   1       93.13      106.95      1.18 o 
   0  -4   1       44.37       35.23      0.55 o 
   1  -4   1     1590.56     1581.64     17.59 o 
   2  -4   1      174.62      165.81      2.35 o 
   3  -4   1      109.09      123.39      4.82 o 
   4  -4   1      301.43      268.54      9.15 o 
   5  -4   1      122.55      143.62      5.80 o 
   6  -4   1      151.15      157.88      2.87 o 
   7  -4   1      103.18       91.00      1.60 o 
   8  -4   1       24.48       23.16      0.87 o 
   9  -4   1       28.97       25.88      1.20 o 
  10  -4   1       96.66       97.62      2.59 o 
 -10  -3   1      184.56      195.08      4.26 o 
  -9  -3   1        5.45        4.00      0.73 o 
  -8  -3   1        8.32       10.14      0.84 o 
  -7  -3   1      183.46      181.30      2.84 o 
  -6  -3   1      329.66      362.60      4.36 o 
  -5  -3   1        8.32        6.08      0.42 o 
  -4  -3   1        2.85        2.86      0.31 o 
  -3  -3   1       10.74       13.77      0.55 o 
  -2  -3   1       21.50       27.41      0.55 o 
  -1  -3   1      240.00      233.60      2.14 o 
   0  -3   1      319.31      357.81      3.11 o 
   1  -3   1      119.38      101.01      1.53 o 
   2  -3   1       55.58       48.67      0.98 o 
   3  -3   1      975.62      997.23     29.58 o 
   4  -3   1      674.76      656.93     15.96 o 
   5  -3   1      281.00      291.11      4.88 o 
   6  -3   1      847.09      874.77     11.48 o 
   7  -3   1        0.67        0.79      0.38 o 
   8  -3   1      248.82      254.87      5.38 o 
   9  -3   1      192.96      195.30      4.14 o 
  10  -3   1        7.06        7.02      0.75 o 
 -10  -2   1       44.81       55.87      2.09 o 
  -9  -2   1       23.10       23.36      1.28 o 
  -8  -2   1      208.52      208.04      3.50 o 
  -7  -2   1      693.01      701.76      9.45 o 
  -6  -2   1      217.13      199.97      2.45 o 
  -5  -2   1      170.86      169.50      2.28 o 
  -4  -2   1      170.51      171.60      2.05 o 
  -3  -2   1      491.80      561.90      6.29 o 
  -2  -2   1      120.16      116.02      1.32 o 
  -1  -2   1      940.23      940.97      7.94 o 
   0  -2   1     2753.93     2616.90     20.31 o 
   1  -2   1       18.03       11.31      0.25 o 
   2  -2   1     1618.68     1608.15     25.82 o 
   3  -2   1        1.44        1.06      0.21 o 
   4  -2   1        1.42        2.79      0.40 o 
   5  -2   1      507.74      538.20      8.39 o 
   6  -2   1      531.23      548.84      7.97 o 
   7  -2   1      235.97      237.44      3.41 o 
   8  -2   1      421.70      422.79      7.78 o 
   9  -2   1      146.00      152.28      2.95 o 
  10  -2   1        8.45       10.11      0.90 o 
  11  -2   1        6.93        4.99      0.88 o 
 -10  -1   1       15.66       15.51      1.21 o 
  -9  -1   1        2.91        2.82      0.82 o 
  -8  -1   1      605.99      588.75      8.08 o 
  -7  -1   1      481.72      462.48      5.43 o 
  -6  -1   1      246.27      283.57      3.49 o 
  -5  -1   1     1239.73     1274.59     12.66 o 
  -4  -1   1       26.53       40.84      0.66 o 
  -3  -1   1        0.01        3.11      0.23 o 
  -2  -1   1       26.43       34.51      0.50 o 
  -1  -1   1    17913.43    16719.49    201.45 o 
   0  -1   1     1932.44     1877.75     15.27 o 
   1  -1   1      679.71      672.39      7.29 o 
   2  -1   1     2745.09     2759.31     41.01 o 
   3  -1   1      891.54      928.58     11.51 o 
   4  -1   1       10.74       13.60      0.52 o 
   5  -1   1       36.37       45.12      0.76 o 
   6  -1   1      661.45      658.53      7.22 o 
   7  -1   1        2.81        1.75      0.31 o 
   8  -1   1     1408.14     1375.78     19.84 o 
   9  -1   1        7.69        8.78      0.81 o 
  10  -1   1        0.05        0.00      0.70 o 
  11  -1   1       79.73       82.22      2.35 o 
 -10   0   1       72.28       83.58      2.38 o 
  -9   0   1       29.71       30.20      2.22 o 
  -8   0   1      297.41      273.76      4.15 o 
  -7   0   1       12.11        9.18      0.50 o 
  -6   0   1      450.96      456.15      5.11 o 
  -5   0   1       36.73       25.36      0.58 o 
  -4   0   1     1985.90     2149.34     21.08 o 
  -3   0   1      816.96      831.51      7.40 o 
  -2   0   1     2145.93     2042.74     17.76 o 
  -1   0   1      981.09      996.35      8.13 o 
   1   0   1     1480.01     1228.23     26.36 o 
   2   0   1      542.06      474.77      4.44 o 
   3   0   1       16.67       17.97      0.36 o 
   4   0   1       88.03      129.43      1.45 o 
   5   0   1      131.70      150.06      1.75 o 
   6   0   1       44.56       42.97      0.79 o 
   7   0   1       29.88       28.52      0.77 o 
   8   0   1      445.15      421.96      5.88 o 
   9   0   1       11.20       11.03      0.93 o 
  10   0   1      234.42      225.25      4.30 o 
  11   0   1       38.01       32.53      1.55 o 
 -10   1   1      169.89      179.22      4.78 o 
  -9   1   1       22.97       22.56      1.29 o 
  -8   1   1       15.23       16.53      0.96 o 
  -7   1   1      113.67       99.03      1.54 o 
  -6   1   1      225.10      214.60      2.62 o 
  -5   1   1        0.92        0.82      0.18 o 
  -4   1   1      272.50      266.81      2.63 o 
  -3   1   1      442.87      408.84      3.68 o 
  -2   1   1       30.88       26.95      0.49 o 
  -1   1   1     1203.64     1195.03     10.69 o 
   1   1   1       49.78       33.25      0.53 o 
   2   1   1        3.39        2.18      0.14 o 
   3   1   1     2680.57     2706.29     33.31 o 
   4   1   1      142.36      115.71      1.96 o 
   5   1   1      139.52      155.70      2.07 o 
   6   1   1      107.70       95.59      1.94 o 
   7   1   1       24.12       24.14      0.68 o 
   8   1   1        2.13        3.44      0.57 o 
   9   1   1        7.93        5.59      0.84 o 
  10   1   1       97.11       97.66      2.56 o 
  11   1   1        3.87        3.82      1.00 o 
 -10   2   1        6.54        5.70      0.84 o 
  -9   2   1       11.02        9.38      0.93 o 
  -8   2   1      862.92      890.12     13.19 o 
  -7   2   1        1.71        0.98      0.30 o 
  -6   2   1        8.43        6.83      0.31 o 
  -5   2   1      131.10      133.51      1.88 o 
  -4   2   1     2111.59     2181.19     30.77 o 
  -3   2   1      322.95      295.23      3.89 o 
  -2   2   1     2392.41     2337.77     26.62 o 
  -1   2   1     9059.34     8798.49    111.12 o 
   0   2   1     5107.27     4967.87     39.17 o 
   1   2   1     3543.15     3594.00     28.61 o 
   2   2   1     1815.45     1854.21     16.25 o 
   3   2   1     2366.56     2454.10     20.58 o 
   4   2   1        0.72        0.00      0.15 o 
   5   2   1      556.75      557.85      5.71 o 
   6   2   1      993.17     1057.26     14.15 o 
   7   2   1      349.44      352.96      5.22 o 
   8   2   1      139.43      122.81      2.36 o 
   9   2   1       53.85       50.73      1.52 o 
  10   2   1       14.07       15.02      1.19 o 
 -10   3   1       45.02       48.32      1.63 o 
  -9   3   1       15.48       16.58      0.95 o 
  -8   3   1      308.99      308.04      5.00 o 
  -7   3   1       14.43       16.19      0.53 o 
  -6   3   1      395.28      397.36      5.33 o 
  -5   3   1     1269.16     1288.78     16.19 o 
  -4   3   1       15.08       13.75      0.43 o 
  -3   3   1     1343.59     1460.95     23.37 o 
  -2   3   1     4330.35     4241.00     67.98 o 
  -1   3   1    22123.60    21820.34    421.50 o 
   0   3   1     5181.13     5069.75     41.23 o 
   1   3   1     1660.07     1609.78     13.08 o 
   2   3   1      450.54      393.77      4.30 o 
   3   3   1     1000.40      997.73      9.42 o 
   4   3   1        0.40        0.96      0.18 o 
   5   3   1        9.31        5.29      0.31 o 
   6   3   1      443.03      455.46      5.33 o 
   7   3   1      109.33      101.56      2.36 o 
   8   3   1      331.14      319.78      4.86 o 
   9   3   1       24.36       22.47      1.40 o 
  10   3   1        1.25        1.30      0.89 o 
 -10   4   1        0.22        0.05      0.68 o 
  -9   4   1        6.53        6.93      0.70 o 
  -8   4   1        0.09        0.27      0.36 o 
  -7   4   1      422.82      399.09      6.18 o 
  -6   4   1      697.82      718.46      9.21 o 
  -5   4   1       18.38       27.32      0.65 o 
  -4   4   1        0.47        1.70      0.29 o 
  -3   4   1     1557.77     1665.79     26.63 o 
  -2   4   1     2074.24     2122.50     24.42 o 
  -1   4   1     5032.41     5218.47     57.79 o 
   0   4   1      360.71      411.98      3.45 o 
   1   4   1      815.08      779.59      6.46 o 
   2   4   1      407.32      416.34      4.10 o 
   3   4   1       50.08       44.09      0.85 o 
   4   4   1      257.67      236.98      3.07 o 
   5   4   1      112.65       99.64      1.57 o 
   6   4   1        8.14       10.13      0.47 o 
   7   4   1        2.34        0.72      0.58 o 
   8   4   1        7.82        8.40      0.81 o 
   9   4   1       24.31       23.28      1.17 o 
  10   4   1        1.02        0.17      0.90 o 
 -10   5   1       79.82       76.68      2.35 o 
  -9   5   1        9.77       10.74      1.08 o 
  -8   5   1        2.93        3.17      0.58 o 
  -7   5   1       32.33       36.08      1.20 o 
  -6   5   1      206.44      209.77      3.35 o 
  -5   5   1      509.20      520.63      7.47 o 
  -4   5   1       57.92       48.08      1.76 o 
  -3   5   1       41.94       31.41      0.86 o 
  -2   5   1      622.08      694.27      9.72 o 
  -1   5   1      669.66      670.52      6.59 o 
   0   5   1       88.66       94.53      1.05 o 
   1   5   1      905.77      902.27      8.97 o 
   2   5   1      102.26      104.58      1.20 o 
   3   5   1      245.13      231.13      2.85 o 
   4   5   1      574.74      565.67      6.37 o 
   5   5   1        9.30        7.67      0.52 o 
   6   5   1      120.32      114.01      1.86 o 
   7   5   1       16.33       15.52      0.84 o 
   8   5   1       86.18       74.96      1.96 o 
   9   5   1       42.76       52.63      1.76 o 
  10   5   1        0.87        0.00      0.74 o 
  -9   6   1       10.59       11.33      0.84 o 
  -8   6   1      215.50      213.28      4.61 o 
  -7   6   1        3.14        2.26      0.48 o 
  -6   6   1      211.58      214.35      3.36 o 
  -5   6   1       32.91       31.47      0.88 o 
  -4   6   1      360.32      385.15      5.57 o 
  -3   6   1      298.98      295.43      3.62 o 
  -2   6   1      642.94      648.63      7.38 o 
  -1   6   1      842.45      873.15      8.75 o 
   0   6   1      261.84      295.05      2.85 o 
   1   6   1      189.30      196.48      2.80 o 
   2   6   1      178.64      208.63      2.59 o 
   3   6   1     1296.91     1268.95     13.61 o 
   4   6   1       43.49       45.14      1.04 o 
   5   6   1      589.06      587.31      6.75 o 
   6   6   1      459.38      456.23      5.47 o 
   7   6   1        6.39        4.55      0.64 o 
   8   6   1      181.76      178.54      3.36 o 
   9   6   1       19.35       17.13      1.16 o 
  -9   7   1      124.15      132.27      4.71 o 
  -8   7   1       62.02       63.51      2.27 o 
  -7   7   1        0.56        0.00      0.39 o 
  -6   7   1      150.07      158.23      3.93 o 
  -5   7   1      591.26      600.26     10.16 o 
  -4   7   1      211.75      201.10      2.74 o 
  -3   7   1      116.91      114.24      1.63 o 
  -2   7   1      316.57      344.30      3.87 o 
  -1   7   1      474.28      504.85      5.21 o 
   0   7   1      585.47      572.69      5.84 o 
   1   7   1       82.10       81.29      1.20 o 
   2   7   1      100.30       99.36      1.41 o 
   3   7   1        8.87        7.04      0.48 o 
   4   7   1      204.53      190.99      2.63 o 
   5   7   1       71.83       67.94      1.42 o 
   6   7   1      263.95      259.33      4.01 o 
   7   7   1       35.98       37.78      1.52 o 
   8   7   1        0.20        0.00      0.70 o 
   9   7   1        7.22        6.63      1.00 o 
  -8   8   1        5.15        6.19      0.82 o 
  -7   8   1       23.13       26.44      1.01 o 
  -6   8   1      149.75      160.63      3.56 o 
  -5   8   1      213.33      194.88      3.39 o 
  -4   8   1        3.42        0.59      0.37 o 
  -3   8   1      495.09      490.95      6.63 o 
  -2   8   1      173.95      167.32      2.03 o 
  -1   8   1       44.39       41.33      0.91 o 
   0   8   1      547.51      538.71      8.31 o 
   1   8   1      160.64      163.85      2.06 o 
   2   8   1      323.02      322.29      3.62 o 
   3   8   1        0.02        0.00      0.37 o 
   4   8   1      359.99      359.63      4.44 o 
   5   8   1      981.14      965.60     10.78 o 
   6   8   1        8.27        7.81      0.68 o 
   7   8   1       62.11       62.39      1.69 o 
   8   8   1       47.02       50.05      1.76 o 
  -8   9   1       15.24       16.99      1.24 o 
  -7   9   1        1.19        2.46      0.62 o 
  -6   9   1        2.69        4.09      0.73 o 
  -5   9   1      100.91       92.95      1.89 o 
  -4   9   1       51.25       64.89      1.78 o 
  -3   9   1        2.28        5.53      0.41 o 
  -2   9   1      384.77      381.02      5.25 o 
  -1   9   1        0.27        0.00      0.34 o 
   0   9   1      148.17      146.70      2.42 o 
   1   9   1      234.30      224.14      2.88 o 
   2   9   1       60.69       55.10      1.68 o 
   3   9   1      104.00      105.48      1.92 o 
   4   9   1       32.14       32.08      1.09 o 
   5   9   1       85.77       83.47      1.83 o 
   6   9   1        1.63        0.29      0.61 o 
   7   9   1        0.00        0.00      0.66 o 
   8   9   1        0.45        0.47      1.10 o 
  -7  10   1        4.57        2.31      0.73 o 
  -6  10   1       24.08       26.09      1.60 o 
  -5  10   1        4.37        5.26      0.72 o 
  -4  10   1      112.05      105.22      3.35 o 
  -3  10   1       54.24       50.98      1.38 o 
  -2  10   1       18.93       20.48      0.94 o 
  -1  10   1       27.40       25.09      1.13 o 
   0  10   1      296.99      272.74      5.28 o 
   1  10   1        9.68       11.56      0.70 o 
   2  10   1       31.93       28.36      1.41 o 
   3  10   1        9.94        9.46      0.79 o 
   4  10   1      145.96      147.19      3.65 o 
   5  10   1       10.29       10.63      0.89 o 
   6  10   1        4.71        3.11      0.77 o 
   7  10   1        2.20        2.26      1.16 o 
  -6  11   1        3.70        7.02      1.07 o 
  -5  11   1        1.83        3.38      1.04 o 
  -4  11   1       44.04       44.86      2.01 o 
  -3  11   1        9.64       10.39      0.73 o 
  -2  11   1       22.32       23.96      1.08 o 
  -1  11   1       41.27       35.97      1.41 o 
   0  11   1      378.49      364.80      6.70 o 
   1  11   1       18.31       17.59      1.61 o 
   2  11   1       15.20       15.43      0.98 o 
   3  11   1      434.21      438.21      6.41 o 
   4  11   1      627.56      637.18      8.97 o 
   5  11   1        1.36        0.95      0.72 o 
   6  11   1       51.82       56.23      1.84 o 
  -4  12   1       58.49       56.45      1.63 o 
  -3  12   1       20.06       20.63      1.07 o 
  -2  12   1       13.46       10.91      1.26 o 
  -1  12   1        9.26        9.30      0.91 o 
   0  12   1      173.63      176.14      3.89 o 
   1  12   1       72.33       72.66      2.27 o 
   2  12   1        0.69        0.40      0.76 o 
   3  12   1        0.20        0.99      0.75 o 
   4  12   1       17.14       16.39      1.43 o 
  -2  13   1       46.56       58.15      2.28 o 
  -1  13   1        2.25        1.55      0.78 o 
   0  13   1        9.37        9.21      1.12 o 
   1  13   1        3.30        1.95      1.02 o 
   2  13   1        0.17        0.00      0.81 o 
  -2 -12   2        3.85        6.45      1.05 o 
  -1 -12   2        3.51        1.62      0.76 o 
   0 -12   2       56.58       57.58      2.51 o 
   1 -12   2       20.87       20.76      1.73 o 
   2 -12   2       10.48       13.27      1.20 o 
   3 -12   2       20.60       21.48      1.07 o 
  -4 -11   2       44.18       47.86      1.70 o 
  -3 -11   2        1.97        2.34      0.72 o 
  -2 -11   2      271.03      287.10      4.63 o 
  -1 -11   2       76.77       73.32      2.00 o 
   0 -11   2       28.45       26.01      1.19 o 
   1 -11   2       19.46       20.57      1.32 o 
   2 -11   2      191.24      199.52      3.63 o 
   3 -11   2       39.16       39.55      1.30 o 
   4 -11   2        2.31        3.50      0.58 o 
   5 -11   2       89.79       95.12      2.31 o 
  -5 -10   2      269.31      275.04      4.86 o 
  -4 -10   2      263.69      253.90      4.29 o 
  -3 -10   2        1.31        0.71      0.75 o 
  -2 -10   2      415.07      433.43      5.74 o 
  -1 -10   2      121.46      113.24      3.37 o 
   0 -10   2       17.25       15.38      1.09 o 
   1 -10   2        3.77        6.70      0.67 o 
   2 -10   2      167.80      155.86      2.91 o 
   3 -10   2        6.75        5.26      0.59 o 
   4 -10   2      136.79      138.73      2.53 o 
   5 -10   2      120.19      124.44      3.74 o 
   6 -10   2      106.94      101.20      3.19 o 
   7 -10   2        0.68        0.87      0.72 o 
  -6  -9   2       42.13       53.32      1.93 o 
  -5  -9   2        5.49        5.24      0.79 o 
  -4  -9   2       90.60       91.95      2.14 o 
  -3  -9   2       33.69       35.61      1.12 o 
  -2  -9   2      306.74      303.52      4.24 o 
  -1  -9   2        0.03        0.79      0.42 o 
   0  -9   2        6.51        5.07      0.55 o 
   1  -9   2        1.11        2.44      0.53 o 
   2  -9   2       56.49       55.63      1.41 o 
   3  -9   2        0.26        0.42      0.38 o 
   4  -9   2       61.80       65.21      1.76 o 
   5  -9   2        7.48        8.96      1.02 o 
   6  -9   2       52.80       53.68      2.00 o 
   7  -9   2        0.05        0.00      1.69 o 
   8  -9   2      174.68      166.64      8.19 o 
  -7  -8   2       37.06       41.25      1.80 o 
  -6  -8   2        0.05        0.13      0.57 o 
  -5  -8   2        6.12        6.99      0.69 o 
  -4  -8   2      331.10      329.20      4.20 o 
  -3  -8   2        7.57        6.79      0.54 o 
  -2  -8   2       20.45       16.64      0.66 o 
  -1  -8   2        1.25        0.23      0.33 o 
   0  -8   2     1296.17     1288.70     13.75 o 
   1  -8   2      961.43      934.81     14.76 o 
   2  -8   2      136.29      126.57      2.59 o 
   3  -8   2        0.26        0.41      0.28 o 
   4  -8   2       29.38       24.04      0.88 o 
   5  -8   2      486.05      496.24      7.74 o 
   6  -8   2       19.32       15.45      2.29 o 
   7  -8   2       68.24       70.74      4.62 o 
   8  -8   2        0.21        1.55      2.09 o 
  -8  -7   2        0.18        0.00      0.96 o 
  -7  -7   2        1.54        0.05      0.73 o 
  -6  -7   2       18.49       18.32      0.85 o 
  -5  -7   2      427.24      427.88      4.88 o 
  -4  -7   2       21.26       17.29      0.67 o 
  -3  -7   2       54.29       55.70      1.08 o 
  -2  -7   2       45.51       42.62      0.98 o 
  -1  -7   2      157.64      163.00      2.23 o 
   0  -7   2      165.65      159.77      1.96 o 
   1  -7   2        7.70       12.38      0.55 o 
   2  -7   2     1273.07     1227.60     14.04 o 
   3  -7   2      201.08      209.72      3.91 o 
   4  -7   2      285.37      312.58      6.57 o 
   5  -7   2      152.26      146.81      3.52 o 
   6  -7   2      633.82      615.50     20.25 o 
   7  -7   2       30.53       29.58      2.91 o 
   8  -7   2       70.40       81.33      7.21 o 
   9  -7   2       56.83       57.91      4.84 o 
  -8  -6   2       65.45       61.85      1.95 o 
  -7  -6   2       89.93       83.95      2.13 o 
  -6  -6   2       57.93       54.71      1.33 o 
  -5  -6   2      102.65       98.50      1.58 o 
  -4  -6   2        0.90        0.28      0.33 o 
  -3  -6   2       54.88       65.31      1.14 o 
  -2  -6   2        3.42        7.42      0.38 o 
  -1  -6   2      225.39      254.13      2.71 o 
   0  -6   2      215.23      209.86      2.28 o 
   1  -6   2       86.51       94.61      1.30 o 
   2  -6   2       10.76        8.27      0.34 o 
   3  -6   2        0.14        0.00      0.25 o 
   4  -6   2      491.20      498.43      7.08 o 
   5  -6   2       63.48       58.80      3.53 o 
   6  -6   2       60.04       52.07      3.62 o 
   7  -6   2        0.02        0.00      1.33 o 
   8  -6   2       61.14       69.30      1.53 o 
   9  -6   2        3.15        2.94      0.71 o 
  -9  -5   2        0.21        0.00      0.76 o 
  -8  -5   2      144.79      147.95      3.01 o 
  -7  -5   2      204.38      203.51      3.28 o 
  -6  -5   2       92.58       99.37      1.78 o 
  -5  -5   2       46.39       45.81      1.13 o 
  -4  -5   2       37.24       45.43      1.49 o 
  -3  -5   2      127.99      107.84      1.95 o 
  -2  -5   2     1198.84     1300.89     12.33 o 
  -1  -5   2        1.92        2.23      0.22 o 
   0  -5   2      183.29      193.36      2.16 o 
   1  -5   2        0.03        0.29      0.24 o 
   2  -5   2        3.29        2.96      0.28 o 
   3  -5   2       14.33       23.26      0.54 o 
   4  -5   2       63.02       57.03      2.49 o 
   5  -5   2        5.10        3.66      1.24 o 
   6  -5   2       38.06       42.63      3.09 o 
   7  -5   2        4.59        3.49      1.49 o 
   8  -5   2      132.36      127.86      2.16 o 
   9  -5   2        6.05        6.77      2.39 o 
  10  -5   2      122.55      131.68      5.94 o 
  -9  -4   2       66.35       59.33      2.66 o 
  -8  -4   2       35.42       38.14      1.44 o 
  -7  -4   2       81.43       76.25      1.75 o 
  -6  -4   2       15.09       12.07      0.65 o 
  -5  -4   2        7.14        6.91      0.51 o 
  -4  -4   2      590.30      595.57      6.73 o 
  -3  -4   2       11.91       12.97      0.51 o 
  -2  -4   2      547.46      578.35      6.00 o 
  -1  -4   2      118.82      124.69      1.37 o 
   0  -4   2       36.51       33.27      0.64 o 
   1  -4   2       14.55       13.66      0.31 o 
   2  -4   2       11.54       17.24      0.47 o 
   3  -4   2      914.00      901.73     14.26 o 
   4  -4   2      230.63      234.22      4.43 o 
   5  -4   2       17.72       16.71      0.78 o 
   6  -4   2       12.95       12.70      0.75 o 
   7  -4   2       84.66       86.34      1.59 o 
   8  -4   2        8.70        8.36      0.52 o 
   9  -4   2        0.02        0.00      0.51 o 
  10  -4   2       75.02       80.12      2.26 o 
 -10  -3   2        3.54        1.70      0.97 o 
  -9  -3   2        0.81        1.74      0.71 o 
  -8  -3   2        1.48        0.00      0.61 o 
  -7  -3   2     1133.35     1099.45     13.17 o 
  -6  -3   2       27.98       27.21      0.83 o 
  -5  -3   2      221.95      222.97      2.89 o 
  -4  -3   2        7.16        7.67      0.43 o 
  -3  -3   2       77.84       83.24      1.29 o 
  -2  -3   2      829.36      834.43      8.43 o 
  -1  -3   2      757.09      705.01      6.36 o 
   0  -3   2       45.64       63.04      0.74 o 
   1  -3   2       23.67       25.27      0.36 o 
   2  -3   2     1166.70     1116.90     13.84 o 
   3  -3   2     1081.38     1141.64     17.93 o 
   4  -3   2      606.39      655.66     10.46 o 
   5  -3   2       39.17       31.48      0.60 o 
   6  -3   2      901.18      923.86     12.44 o 
   7  -3   2        5.89        4.18      0.45 o 
   8  -3   2      108.54      111.34      2.02 o 
   9  -3   2        7.02        7.96      0.83 o 
  10  -3   2       78.43       69.83      2.27 o 
 -10  -2   2        9.40        8.38      1.15 o 
  -9  -2   2       12.70       13.80      1.17 o 
  -8  -2   2       29.75       25.47      1.10 o 
  -7  -2   2      356.56      329.68      4.94 o 
  -6  -2   2       25.82       26.69      0.77 o 
  -5  -2   2        5.22        5.32      0.38 o 
  -4  -2   2      244.26      231.33      2.67 o 
  -3  -2   2      402.10      447.16      4.69 o 
  -2  -2   2      418.08      495.68      4.58 o 
  -1  -2   2      191.01      193.64      1.91 o 
   0  -2   2     8495.72     7859.28     69.19 o 
   1  -2   2      628.38      611.71      5.39 o 
   2  -2   2     1218.91     1254.14     15.48 o 
   3  -2   2      184.81      178.29      2.36 o 
   4  -2   2       22.79       17.81      0.62 o 
   5  -2   2      727.53      751.28     11.84 o 
   6  -2   2       21.04       26.03      0.81 o 
   7  -2   2        9.14        6.14      0.37 o 
   8  -2   2       94.14       94.09      1.62 o 
   9  -2   2       91.00       83.81      2.41 o 
  10  -2   2      373.68      382.14      7.45 o 
  11  -2   2        9.93       12.63      1.02 o 
 -10  -1   2      123.10      119.44      3.04 o 
  -9  -1   2       30.58       25.91      2.03 o 
  -8  -1   2        9.78        9.69      0.78 o 
  -7  -1   2       49.62       51.26      1.26 o 
  -6  -1   2      165.14      181.15      3.15 o 
  -5  -1   2      784.64      879.07      9.35 o 
  -4  -1   2      525.68      523.02      5.85 o 
  -3  -1   2       43.95       52.85      0.77 o 
  -2  -1   2     2146.40     2249.38     18.82 o 
  -1  -1   2      267.15      269.07      2.29 o 
   0  -1   2     4906.50     4408.06     33.82 o 
   1  -1   2       86.80       96.54      0.99 o 
   2  -1   2     2886.81     2839.32     31.58 o 
   3  -1   2       38.28       36.92      0.60 o 
   4  -1   2      394.36      406.68      8.62 o 
   5  -1   2      568.02      588.92      6.75 o 
   6  -1   2      215.15      235.82      2.94 o 
   7  -1   2       25.03       21.96      0.68 o 
   8  -1   2      142.43      130.62      3.10 o 
   9  -1   2      355.47      361.67      7.02 o 
  10  -1   2      310.90      305.55      5.31 o 
  11  -1   2       81.16       77.51      2.23 o 
 -10   0   2       18.30       19.14      1.30 o 
  -9   0   2        0.01        0.25      0.72 o 
  -8   0   2      519.77      527.28      7.31 o 
  -7   0   2       37.37       37.63      1.03 o 
  -6   0   2       79.67       75.07      1.20 o 
  -5   0   2      468.69      474.66      6.61 o 
  -4   0   2      146.49      122.89      1.54 o 
  -3   0   2      677.85      730.23      6.89 o 
  -2   0   2     1115.03     1047.68      9.27 o 
  -1   0   2      624.39      627.25      5.32 o 
   0   0   2     1546.11     1484.16     10.98 o 
   1   0   2      168.88      174.93      1.73 o 
   2   0   2      843.19      832.05      7.64 o 
   3   0   2       91.24       90.32      0.91 o 
   4   0   2      921.56      975.10      9.53 o 
   5   0   2      819.88      847.69      8.98 o 
   6   0   2       81.04       82.81      1.36 o 
   7   0   2      252.22      264.67      3.58 o 
   8   0   2        8.49        8.09      1.06 o 
   9   0   2        5.85        5.11      0.75 o 
  10   0   2        4.21        3.36      0.83 o 
  11   0   2       29.77       30.01      1.50 o 
 -10   1   2        1.10        0.00      0.83 o 
  -9   1   2      290.32      292.31      5.21 o 
  -8   1   2       77.72       75.28      1.99 o 
  -7   1   2      408.83      415.61      5.77 o 
  -6   1   2      278.21      280.03      2.95 o 
  -5   1   2        2.60        7.42      0.34 o 
  -4   1   2      707.46      721.93      7.28 o 
  -3   1   2        3.59        3.03      0.21 o 
  -2   1   2     1995.46     1924.52     16.76 o 
  -1   1   2      120.60      116.67      1.44 o 
   0   1   2     4736.09     4501.14     37.42 o 
   1   1   2      475.82      521.10      4.82 o 
   2   1   2    21888.70    20223.94    242.01 o 
   3   1   2     1442.58     1467.48     13.54 o 
   4   1   2       17.23       11.52      0.45 o 
   5   1   2      589.75      668.54      7.20 o 
   6   1   2      280.70      298.01      3.31 o 
   7   1   2      948.12      941.48      9.59 o 
   8   1   2      116.49      128.74      2.70 o 
   9   1   2      177.93      157.17      3.22 o 
  10   1   2      108.03       98.23      2.53 o 
  11   1   2       65.86       65.97      2.19 o 
 -10   2   2       74.59       76.16      2.19 o 
  -9   2   2       81.99       81.15      2.15 o 
  -8   2   2      192.29      191.83      3.57 o 
  -7   2   2      105.54      102.01      1.93 o 
  -6   2   2      651.96      667.66      7.31 o 
  -5   2   2      868.61      906.76      9.69 o 
  -4   2   2      549.47      565.19      6.40 o 
  -3   2   2        0.23        0.42      0.14 o 
  -2   2   2      481.08      469.15      4.44 o 
  -1   2   2     2517.39     2608.41     24.39 o 
   0   2   2     1213.19     1118.04      9.89 o 
   1   2   2      844.50      850.52      8.34 o 
   2   2   2    12151.81    12220.83    128.57 o 
   3   2   2     1815.88     1821.14     16.77 o 
   4   2   2      169.86      165.07      2.19 o 
   5   2   2       46.69       42.10      0.66 o 
   6   2   2      401.12      381.87      6.56 o 
   7   2   2      869.05      872.89      9.65 o 
   8   2   2      313.41      330.80      4.87 o 
   9   2   2      558.79      525.05      7.39 o 
  10   2   2       70.62       68.56      2.15 o 
  11   2   2        0.07        0.00      0.85 o 
 -10   3   2       29.11       34.41      1.46 o 
  -9   3   2        1.20        1.61      0.62 o 
  -8   3   2      129.60      128.73      2.31 o 
  -7   3   2      632.98      628.26      8.41 o 
  -6   3   2       29.60       31.29      0.77 o 
  -5   3   2       89.50       98.00      2.26 o 
  -4   3   2     1893.12     1977.90     24.67 o 
  -3   3   2      585.76      647.59      8.24 o 
  -2   3   2     1023.29     1070.98     10.58 o 
  -1   3   2      915.79     1012.87      8.59 o 
   0   3   2      590.37      656.02      6.03 o 
   1   3   2      105.06      109.32      1.21 o 
   2   3   2       66.98       69.87      0.94 o 
   3   3   2      512.12      557.93      5.41 o 
   4   3   2      749.37      816.52      8.29 o 
   5   3   2      290.86      310.30      3.45 o 
   6   3   2       63.06       54.08      0.91 o 
   7   3   2      313.56      324.18      5.36 o 
   8   3   2        0.16        0.00      0.55 o 
   9   3   2      147.39      148.61      2.84 o 
  10   3   2        0.04        0.40      0.80 o 
 -10   4   2       51.04       50.84      1.78 o 
  -9   4   2        1.94        1.21      0.61 o 
  -8   4   2        9.89       12.28      0.77 o 
  -7   4   2      234.63      247.95      3.25 o 
  -6   4   2      613.69      603.26      9.01 o 
  -5   4   2      396.95      382.53      5.95 o 
  -4   4   2      650.43      647.83      8.28 o 
  -3   4   2      274.90      275.19      3.27 o 
  -2   4   2     1004.38      978.70     12.31 o 
  -1   4   2        0.44        3.09      0.29 o 
   0   4   2      823.07      938.58      9.79 o 
   1   4   2      622.48      604.04      5.23 o 
   2   4   2      351.58      375.60      3.53 o 
   3   4   2      107.01      130.21      1.74 o 
   4   4   2      315.20      366.25      4.24 o 
   5   4   2     1027.75     1056.96     11.44 o 
   6   4   2       46.18       49.04      1.08 o 
   7   4   2      213.87      215.29      3.19 o 
   8   4   2      155.09      161.53      4.05 o 
   9   4   2      112.77      106.94      2.38 o 
  10   4   2        2.16        1.14      0.91 o 
  -9   5   2      180.71      176.41      3.20 o 
  -8   5   2       13.05       18.60      1.54 o 
  -7   5   2       14.70       16.35      0.77 o 
  -6   5   2       86.71       90.74      1.81 o 
  -5   5   2      308.98      331.49      4.45 o 
  -4   5   2       21.19       26.23      0.83 o 
  -3   5   2      462.32      467.54      6.02 o 
  -2   5   2     5971.30     6227.84     81.67 o 
  -1   5   2      998.54     1059.84     10.26 o 
   0   5   2     1473.98     1427.62     14.79 o 
   1   5   2       11.90       14.87      0.46 o 
   2   5   2      111.63      112.22      1.34 o 
   3   5   2      586.45      603.98      6.69 o 
   4   5   2      438.70      438.82      5.05 o 
   5   5   2      855.15      866.09      9.56 o 
   6   5   2        0.01        0.00      0.38 o 
   7   5   2      315.90      308.21      4.32 o 
   8   5   2       56.30       50.27      1.59 o 
   9   5   2        3.37        2.54      0.77 o 
  10   5   2       13.94       14.13      1.12 o 
  -9   6   2       35.79       38.26      2.62 o 
  -8   6   2        6.47        3.82      0.64 o 
  -7   6   2      397.70      400.52      7.19 o 
  -6   6   2      316.77      332.95      5.15 o 
  -5   6   2       25.43       25.31      1.26 o 
  -4   6   2       52.19       48.04      0.92 o 
  -3   6   2      713.35      728.97      9.26 o 
  -2   6   2     1991.31     2106.92     27.41 o 
  -1   6   2      220.60      218.71      2.69 o 
   0   6   2     1636.59     1608.51     21.73 o 
   1   6   2      855.15      870.53      8.24 o 
   2   6   2     1427.63     1404.03     13.24 o 
   3   6   2        3.13        5.96      0.44 o 
   4   6   2       78.92       87.63      1.48 o 
   5   6   2       13.22        9.98      0.63 o 
   6   6   2      221.19      213.43      2.94 o 
   7   6   2       67.65       66.29      1.60 o 
   8   6   2        2.68        0.90      0.70 o 
   9   6   2       88.19       91.17      2.32 o 
  10   6   2        7.80        8.37      1.08 o 
  -9   7   2        2.00        1.02      0.87 o 
  -8   7   2       53.46       57.54      5.74 o 
  -7   7   2      101.81       96.19      3.38 o 
  -6   7   2      204.20      183.50      3.03 o 
  -5   7   2        2.50        2.57      0.40 o 
  -4   7   2       56.79       56.97      1.21 o 
  -3   7   2       14.85       18.70      0.92 o 
  -2   7   2      406.31      409.12      4.87 o 
  -1   7   2      113.97      144.59      1.94 o 
   0   7   2      165.85      183.77      2.43 o 
   1   7   2      231.27      233.56      2.86 o 
   2   7   2      604.88      587.65      6.62 o 
   3   7   2       12.32       10.20      0.53 o 
   4   7   2       32.71       27.74      0.85 o 
   5   7   2       17.20       16.05      0.74 o 
   6   7   2      149.83      154.99      2.40 o 
   7   7   2        2.12        2.35      0.64 o 
   8   7   2      110.36      111.64      2.56 o 
   9   7   2       15.36       15.59      1.18 o 
  -8   8   2        8.16       14.54      1.29 o 
  -7   8   2      133.53      128.63      4.42 o 
  -6   8   2       47.16       47.66      1.19 o 
  -5   8   2       29.77       35.67      1.42 o 
  -4   8   2       13.56       10.49      0.61 o 
  -3   8   2      175.54      174.79      7.10 o 
  -2   8   2      176.01      170.15      2.86 o 
  -1   8   2       11.55       11.68      0.49 o 
   0   8   2       76.84       75.99      1.21 o 
   1   8   2        5.12        2.08      0.34 o 
   2   8   2      246.91      243.87      2.86 o 
   3   8   2      216.00      208.13      2.76 o 
   4   8   2       95.77       91.36      1.61 o 
   5   8   2       25.92       23.46      1.05 o 
   6   8   2       39.76       42.93      1.20 o 
   7   8   2      122.54      119.60      2.37 o 
   8   8   2        8.79        6.34      0.94 o 
   9   8   2       59.56       68.17      2.16 o 
  -7   9   2      131.05      135.51      4.66 o 
  -6   9   2       95.25       97.03      3.55 o 
  -5   9   2      117.19      111.90      3.97 o 
  -4   9   2       11.33       14.01      1.28 o 
  -3   9   2        3.78        3.36      0.38 o 
  -2   9   2      995.49     1019.73     20.66 o 
  -1   9   2      229.71      212.21      3.09 o 
   0   9   2       71.79       67.99      1.44 o 
   1   9   2       31.45       29.98      0.82 o 
   2   9   2      111.67      111.43      1.91 o 
   3   9   2       13.17       12.07      0.67 o 
   4   9   2      261.21      255.52      3.70 o 
   5   9   2       97.52       88.70      1.87 o 
   6   9   2       19.26       22.05      0.99 o 
   7   9   2       27.34       28.28      1.31 o 
   8   9   2       50.36       58.72      2.90 o 
  -7  10   2       65.90       68.68      2.84 o 
  -6  10   2        2.82        5.84      0.93 o 
  -5  10   2       26.61       29.72      1.26 o 
  -4  10   2       42.78       43.57      1.21 o 
  -3  10   2       47.58       50.83      1.40 o 
  -2  10   2      124.32      121.54      2.60 o 
  -1  10   2        1.76        1.41      0.56 o 
   0  10   2      150.91      156.16      2.85 o 
   1  10   2       43.88       43.77      1.44 o 
   2  10   2      449.63      461.08      8.07 o 
   3  10   2      155.06      157.08      2.91 o 
   4  10   2      407.67      404.64      5.99 o 
   5  10   2       18.58       19.23      1.03 o 
   6  10   2       11.83       13.22      0.99 o 
   7  10   2        2.42        1.22      0.89 o 
  -6  11   2       29.52       29.86      1.91 o 
  -5  11   2       76.32       77.13      2.15 o 
  -4  11   2        0.13        0.00      0.47 o 
  -3  11   2       61.51       63.10      1.71 o 
  -2  11   2       24.35       26.06      1.17 o 
  -1  11   2       22.37       27.46      1.23 o 
   0  11   2        0.95        0.59      0.63 o 
   1  11   2        2.51        3.08      0.63 o 
   2  11   2       56.61       51.55      2.00 o 
   3  11   2        9.60        8.57      0.79 o 
   4  11   2        7.62        5.87      0.98 o 
   5  11   2       14.41       14.24      1.02 o 
   6  11   2        8.97       11.64      1.02 o 
  -4  12   2        3.34        4.55      0.66 o 
  -3  12   2      104.79      104.80      3.72 o 
  -2  12   2       73.22       79.23      2.15 o 
  -1  12   2       62.63       61.02      1.93 o 
   0  12   2       13.38       11.66      1.00 o 
   1  12   2       15.40       17.20      1.18 o 
   2  12   2       28.63       28.27      1.48 o 
   3  12   2       58.67       62.28      2.81 o 
   4  12   2       81.40       84.80      2.36 o 
   5  12   2       49.44       49.08      1.91 o 
  -2  13   2        0.60        0.00      0.69 o 
  -1  13   2      293.01      293.60      5.75 o 
   0  13   2       69.64       71.27      3.57 o 
   1  13   2        7.45        6.21      0.95 o 
   2  13   2       40.45       41.97      1.87 o 
  -1 -12   3       35.16       43.39      1.91 o 
   0 -12   3        1.67        1.81      0.74 o 
   1 -12   3       53.00       53.07      1.76 o 
   2 -12   3      302.89      311.55      5.37 o 
  -3 -11   3      126.58      134.58      3.12 o 
  -2 -11   3       31.79       30.22      1.44 o 
  -1 -11   3       23.02       22.27      1.42 o 
   0 -11   3       93.46      105.96      2.50 o 
   1 -11   3       20.35       18.00      1.34 o 
   2 -11   3       94.62       94.44      2.22 o 
   3 -11   3        0.65        2.20      0.61 o 
   4 -11   3      129.48      131.45      2.62 o 
   5 -11   3       31.52       34.82      2.20 o 
  -5 -10   3        2.44        3.46      0.81 o 
  -4 -10   3       69.34       82.47      2.14 o 
  -3 -10   3        6.08        5.95      0.81 o 
  -2 -10   3        0.11        0.97      0.55 o 
  -1 -10   3       71.81       82.62      1.85 o 
   0 -10   3       33.32       32.77      1.31 o 
   1 -10   3       47.33       46.99      1.48 o 
   2 -10   3       21.85       17.97      1.02 o 
   3 -10   3       54.42       53.51      1.49 o 
   4 -10   3       82.09       79.85      1.77 o 
   5 -10   3       59.02       67.33      1.49 o 
   6 -10   3       93.75       99.78      3.29 o 
  -6  -9   3       13.54       13.09      1.26 o 
  -5  -9   3       99.01      101.85      2.57 o 
  -4  -9   3       26.81       27.04      1.31 o 
  -3  -9   3       42.80       42.94      1.28 o 
  -2  -9   3       65.97       67.75      1.53 o 
  -1  -9   3       32.12       33.48      1.05 o 
   0  -9   3      203.41      194.20      3.10 o 
   1  -9   3        9.45        8.01      0.86 o 
   2  -9   3       46.90       47.35      1.35 o 
   3  -9   3       31.46       32.55      1.07 o 
   4  -9   3      202.51      210.00      3.48 o 
   5  -9   3       44.59       46.87      1.83 o 
   6  -9   3      115.99      111.27      3.36 o 
   7  -9   3       22.49       23.93      1.39 o 
  -7  -8   3        0.62        1.21      1.12 o 
  -6  -8   3      164.52      154.38      3.11 o 
  -5  -8   3       94.98       91.14      2.18 o 
  -4  -8   3       40.70       39.26      1.20 o 
  -3  -8   3      915.58      890.23     10.85 o 
  -2  -8   3      371.69      348.02      4.68 o 
  -1  -8   3        4.94        5.68      0.54 o 
   0  -8   3      154.31      145.69      2.44 o 
   1  -8   3      427.93      431.24      6.08 o 
   2  -8   3      482.55      474.89      9.29 o 
   3  -8   3      218.12      224.62      2.94 o 
   4  -8   3      308.91      312.73      4.93 o 
   5  -8   3      368.94      367.05      5.60 o 
   6  -8   3       42.83       42.76      1.35 o 
   7  -8   3      113.71      116.67      3.26 o 
   8  -8   3      320.56      302.69     12.01 o 
  -7  -7   3       11.84       16.57      1.15 o 
  -6  -7   3      129.72      130.84      2.44 o 
  -5  -7   3       25.04       21.91      0.78 o 
  -4  -7   3        8.55        9.34      0.56 o 
  -3  -7   3      723.50      718.77      7.62 o 
  -2  -7   3       17.91       13.71      0.54 o 
  -1  -7   3      141.24      148.08      2.13 o 
   0  -7   3       28.94       26.04      0.67 o 
   1  -7   3        8.50        9.47      0.46 o 
   2  -7   3       63.16       67.22      1.19 o 
   3  -7   3      283.21      285.61      3.54 o 
   4  -7   3      109.29      102.71      1.93 o 
   5  -7   3       39.38       41.37      0.99 o 
   6  -7   3       29.72       29.92      0.94 o 
   7  -7   3      100.77      103.60      5.57 o 
   8  -7   3      301.74      292.36     11.48 o 
   9  -7   3        8.14        8.24      1.67 o 
  -8  -6   3      286.83      312.60      5.23 o 
  -7  -6   3       98.36      104.94      2.55 o 
  -6  -6   3       24.25       24.27      1.19 o 
  -5  -6   3      118.91      110.65      1.91 o 
  -4  -6   3      246.01      252.54      3.10 o 
  -3  -6   3       20.74       20.16      0.67 o 
  -2  -6   3      102.07       95.01      1.42 o 
  -1  -6   3      942.83      967.66      9.31 o 
   0  -6   3        0.73        1.72      0.27 o 
   1  -6   3      243.78      242.41      2.80 o 
   2  -6   3       46.52       38.64      0.72 o 
   3  -6   3      572.64      554.63      8.84 o 
   4  -6   3       31.55       33.33      0.79 o 
   5  -6   3       50.57       48.24      1.01 o 
   6  -6   3        0.90        0.80      0.49 o 
   7  -6   3      410.74      398.37      8.93 o 
   8  -6   3       26.80       27.10      1.01 o 
   9  -6   3       65.37       56.75      3.47 o 
  -8  -5   3        0.33        0.05      0.73 o 
  -7  -5   3        6.97        6.52      1.01 o 
  -6  -5   3       50.12       48.59      1.24 o 
  -5  -5   3      262.31      252.78      3.37 o 
  -4  -5   3       14.77       12.58      0.71 o 
  -3  -5   3       45.80       43.64      1.02 o 
  -2  -5   3      178.62      168.57      2.10 o 
  -1  -5   3      157.34      163.91      2.03 o 
   0  -5   3       37.99       31.13      0.67 o 
   1  -5   3        5.28        5.36      0.27 o 
   2  -5   3     1501.44     1477.87     15.37 o 
   3  -5   3      662.55      680.99      8.62 o 
   4  -5   3      837.81      852.19     10.66 o 
   5  -5   3      461.82      464.79      5.43 o 
   6  -5   3       19.41       18.48      0.94 o 
   7  -5   3        9.98       14.63      0.56 o 
   8  -5   3       37.71       40.61      1.07 o 
   9  -5   3      153.22      149.38      3.73 o 
  10  -5   3       20.16       21.54      1.55 o 
  -9  -4   3       15.83       14.73      1.13 o 
  -8  -4   3       24.97       20.86      1.41 o 
  -7  -4   3      120.09      128.23      2.64 o 
  -6  -4   3      294.85      285.11      3.72 o 
  -5  -4   3      716.12      683.58      7.76 o 
  -4  -4   3       11.76       12.76      0.59 o 
  -3  -4   3      124.33      125.90      1.84 o 
  -2  -4   3       86.19       88.99      1.37 o 
  -1  -4   3     1481.69     1646.38     15.40 o 
   0  -4   3      299.25      388.91      3.85 o 
   1  -4   3     1675.01     1608.81     15.70 o 
   2  -4   3      413.75      436.47      4.37 o 
   3  -4   3      549.69      590.38      7.47 o 
   4  -4   3     1460.57     1485.26     16.80 o 
   5  -4   3      213.27      220.29      2.96 o 
   6  -4   3       96.49       93.06      1.44 o 
   7  -4   3       47.56       50.71      1.33 o 
   8  -4   3       74.54       69.56      1.50 o 
   9  -4   3        3.14        3.69      0.60 o 
  10  -4   3       63.34       64.96      1.99 o 
  -9  -3   3        7.67        9.95      1.33 o 
  -8  -3   3       13.24       16.60      1.03 o 
  -7  -3   3       16.32       16.19      0.96 o 
  -6  -3   3      104.10      107.49      1.79 o 
  -5  -3   3      280.96      295.81      3.70 o 
  -4  -3   3      157.02      141.76      2.02 o 
  -3  -3   3      103.93      138.36      1.91 o 
  -2  -3   3     1103.26     1175.86     11.78 o 
  -1  -3   3      276.22      304.91      3.11 o 
   0  -3   3       38.95       34.11      0.58 o 
   1  -3   3      663.87      689.40      6.48 o 
   2  -3   3      364.18      320.45      3.07 o 
   3  -3   3      413.38      430.45      5.74 o 
   4  -3   3       58.93       59.18      0.98 o 
   5  -3   3       75.51       81.15      1.15 o 
   6  -3   3       16.39       12.53      0.48 o 
   7  -3   3       31.06       33.06      0.94 o 
   8  -3   3       70.92       64.72      1.57 o 
   9  -3   3      118.32      124.62      2.63 o 
  10  -3   3       21.49       20.65      1.25 o 
  -9  -2   3        6.63        4.86      0.97 o 
  -8  -2   3      108.46      106.02      2.56 o 
  -7  -2   3       31.06       31.93      1.20 o 
  -6  -2   3      363.59      384.22      4.62 o 
  -5  -2   3      104.55      103.17      1.64 o 
  -4  -2   3       50.78       53.43      1.04 o 
  -3  -2   3     1344.29     1566.82     15.57 o 
  -2  -2   3      273.16      297.10      3.06 o 
  -1  -2   3        9.27        9.77      0.31 o 
   0  -2   3        5.36        8.04      0.26 o 
   1  -2   3        4.89        1.25      0.15 o 
   2  -2   3        1.43        6.44      0.26 o 
   3  -2   3       51.20       49.81      0.97 o 
   4  -2   3      170.81      155.08      2.17 o 
   5  -2   3       57.04       61.29      1.07 o 
   6  -2   3        1.11        0.08      0.27 o 
   7  -2   3      313.27      318.56      3.90 o 
   8  -2   3      468.81      467.23      6.96 o 
   9  -2   3       95.50       94.64      2.25 o 
  10  -2   3       86.77       84.12      2.66 o 
  11  -2   3        4.97        6.42      0.87 o 
 -10  -1   3       19.07       22.66      1.48 o 
  -9  -1   3       68.45       72.60      2.25 o 
  -8  -1   3       42.43       38.04      1.34 o 
  -7  -1   3       86.93       79.92      1.84 o 
  -6  -1   3      182.34      174.39      2.68 o 
  -5  -1   3      206.86      207.95      2.50 o 
  -4  -1   3      471.05      534.62      5.60 o 
  -3  -1   3      125.93      138.26      1.62 o 
  -2  -1   3     1440.99     1506.67     13.36 o 
  -1  -1   3       23.00       19.65      0.49 o 
   0  -1   3      368.78      318.89      2.96 o 
   1  -1   3     1429.45     1415.08     14.61 o 
   2  -1   3     1559.62     1473.85     12.79 o 
   3  -1   3        0.49        1.53      0.17 o 
   4  -1   3       26.46       27.72      0.47 o 
   5  -1   3        1.11        1.50      0.25 o 
   6  -1   3      116.65      110.74      1.43 o 
   7  -1   3       97.26       98.41      1.50 o 
   8  -1   3       37.33       38.10      1.33 o 
   9  -1   3        0.02        0.00      0.69 o 
  10  -1   3      154.16      151.14      4.13 o 
  11  -1   3      154.17      161.39      3.40 o 
 -10   0   3        2.75        3.90      0.98 o 
  -9   0   3       10.54       11.21      1.07 o 
  -8   0   3      290.04      274.54      4.31 o 
  -7   0   3      136.99      134.37      2.45 o 
  -6   0   3       32.20       27.61      0.86 o 
  -5   0   3       13.46       12.38      0.69 o 
  -4   0   3      692.05      715.52      6.86 o 
  -3   0   3      336.62      322.89      3.47 o 
  -2   0   3        0.49        0.00      0.21 o 
  -1   0   3       13.99        6.52      0.24 o 
   0   0   3      125.54      131.13      1.33 o 
   1   0   3     5003.60     4805.42     43.88 o 
   2   0   3     3851.15     3793.33     38.98 o 
   3   0   3     1543.58     1638.73     14.21 o 
   4   0   3       61.70       48.77      0.69 o 
   5   0   3        3.19        0.33      0.30 o 
   6   0   3        0.28        0.35      0.24 o 
   7   0   3        7.11        6.11      0.45 o 
   8   0   3      116.85      108.63      2.07 o 
   9   0   3      316.67      295.15      6.86 o 
  10   0   3      230.23      214.65      4.15 o 
  11   0   3       37.77       38.86      1.66 o 
 -10   1   3        8.11       10.32      1.09 o 
  -9   1   3       10.07        9.52      1.00 o 
  -8   1   3       21.79       19.46      1.37 o 
  -7   1   3      131.45      141.82      2.50 o 
  -6   1   3      254.86      279.30      3.23 o 
  -5   1   3      317.97      299.25      3.31 o 
  -4   1   3       69.67       87.81      1.21 o 
  -3   1   3     1697.64     1923.92     20.19 o 
  -2   1   3     2658.81     2681.82     24.78 o 
  -1   1   3     2021.79     1961.89     18.14 o 
   0   1   3      801.54      715.40      7.04 o 
   1   1   3     8302.42     7914.30     78.11 o 
   2   1   3     5758.50     5711.41     61.12 o 
   3   1   3        3.14        1.01      0.15 o 
   4   1   3     1115.54     1155.19     12.09 o 
   5   1   3        8.99       15.34      0.46 o 
   6   1   3       18.76       22.20      0.66 o 
   7   1   3      126.44      134.39      1.88 o 
   8   1   3      588.51      568.24      8.68 o 
   9   1   3      348.86      332.47      5.67 o 
  10   1   3       23.05       18.53      1.17 o 
  11   1   3       43.80       48.80      1.89 o 
 -10   2   3       12.65       14.95      1.18 o 
  -9   2   3       11.75       12.03      1.21 o 
  -8   2   3       21.54       20.55      1.14 o 
  -7   2   3      532.29      516.44      6.42 o 
  -6   2   3      130.67      142.26      1.97 o 
  -5   2   3      285.22      266.23      2.94 o 
  -4   2   3      467.53      469.32      4.86 o 
  -3   2   3      324.30      287.82      3.05 o 
  -2   2   3       86.09      135.21      1.65 o 
  -1   2   3       19.70       16.02      0.48 o 
   0   2   3       33.95       33.71      0.54 o 
   1   2   3     1326.24     1256.09     12.18 o 
   2   2   3      559.33      598.87      5.97 o 
   3   2   3      988.12     1004.78      9.90 o 
   4   2   3     2455.69     2581.16     26.83 o 
   5   2   3      169.18      176.22      2.14 o 
   6   2   3        1.46        2.23      0.41 o 
   7   2   3        0.23        0.00      0.35 o 
   8   2   3       32.36       30.31      1.12 o 
   9   2   3       53.58       50.26      1.49 o 
  10   2   3        7.15        6.88      0.97 o 
  11   2   3        7.73        7.07      1.08 o 
 -10   3   3       18.86       21.57      1.27 o 
  -9   3   3       73.15       79.90      2.13 o 
  -8   3   3       86.00       83.61      1.83 o 
  -7   3   3       61.19       52.03      1.54 o 
  -6   3   3      269.27      281.76      3.36 o 
  -5   3   3      161.07      174.76      2.17 o 
  -4   3   3       16.48        9.59      0.41 o 
  -3   3   3       22.01       13.79      0.41 o 
  -2   3   3      530.93      589.78      6.37 o 
  -1   3   3      545.37      562.99      5.76 o 
   0   3   3      274.82      262.55      2.60 o 
   1   3   3       14.12       13.44      0.44 o 
   2   3   3      583.80      610.82      6.13 o 
   3   3   3     2846.02     2938.42     30.24 o 
   4   3   3     1959.56     2088.05     22.37 o 
   5   3   3      701.69      748.26      7.26 o 
   6   3   3      655.01      645.78      8.02 o 
   7   3   3      216.91      222.64      3.71 o 
   8   3   3       49.21       39.63      1.31 o 
   9   3   3        1.94        1.40      0.65 o 
  10   3   3       12.22       11.95      1.13 o 
  11   3   3        0.32        0.00      0.91 o 
  -9   4   3       28.81       27.27      1.09 o 
  -8   4   3       23.12       20.50      1.03 o 
  -7   4   3        5.87        5.36      0.65 o 
  -6   4   3      146.40      140.27      2.52 o 
  -5   4   3      385.20      380.62      5.18 o 
  -4   4   3       19.11       16.12      0.46 o 
  -3   4   3      923.68      984.35      9.64 o 
  -2   4   3      664.72      677.96      6.75 o 
  -1   4   3        0.34        0.85      0.19 o 
   0   4   3      176.32      169.06      1.99 o 
   1   4   3        8.22        6.56      0.33 o 
   2   4   3     2069.26     2067.71     21.39 o 
   3   4   3      130.44      120.16      1.74 o 
   4   4   3        3.79        3.49      0.36 o 
   5   4   3      319.99      313.75      3.77 o 
   6   4   3     1085.12     1131.08     12.27 o 
   7   4   3       72.29       72.93      1.56 o 
   8   4   3      632.81      600.06      8.35 o 
   9   4   3      336.37      333.54      5.18 o 
  10   4   3       30.40       33.65      1.61 o 
  -9   5   3        0.19        0.00      0.48 o 
  -8   5   3       23.31       24.47      1.07 o 
  -7   5   3       61.03       63.25      1.54 o 
  -6   5   3      499.21      510.11      6.84 o 
  -5   5   3     1332.59     1300.89     16.58 o 
  -4   5   3       10.40        6.67      0.34 o 
  -3   5   3        8.09        8.33      0.49 o 
  -2   5   3      446.87      462.90      4.66 o 
  -1   5   3      766.26      785.90      9.14 o 
   0   5   3       83.18       82.52      1.25 o 
   1   5   3      830.50      819.27      8.26 o 
   2   5   3      151.01      132.06      1.54 o 
   3   5   3        2.70        4.68      0.29 o 
   4   5   3      537.25      507.48      5.77 o 
   5   5   3       14.26       12.64      0.59 o 
   6   5   3      416.98      397.43      4.76 o 
   7   5   3       89.04       87.66      1.80 o 
   8   5   3      565.04      540.48      7.70 o 
   9   5   3       54.20       51.16      1.69 o 
  10   5   3       43.46       43.64      1.64 o 
  -9   6   3       13.91       16.62      0.94 o 
  -8   6   3       22.81       20.82      0.95 o 
  -7   6   3       12.63       10.76      0.68 o 
  -6   6   3       26.07       32.85      1.05 o 
  -5   6   3        0.50        0.11      0.46 o 
  -4   6   3      627.71      614.89     11.91 o 
  -3   6   3      142.52      134.51      1.73 o 
  -2   6   3     1513.24     1607.67     17.89 o 
  -1   6   3     1339.61     1449.05     15.05 o 
   0   6   3     1859.62     1954.46     24.88 o 
   1   6   3      752.97      778.89      8.45 o 
   2   6   3      653.95      664.54      6.85 o 
   3   6   3       46.29       57.12      0.95 o 
   4   6   3      682.24      679.70      7.60 o 
   5   6   3        0.78        1.43      0.43 o 
   6   6   3        0.01        0.00      0.41 o 
   7   6   3       33.92       34.46      1.17 o 
   8   6   3       48.73       49.25      1.71 o 
   9   6   3        1.30        0.05      0.69 o 
  10   6   3      223.79      242.37      4.39 o 
  -8   7   3      100.08       93.14      2.10 o 
  -7   7   3       45.53       50.37      1.60 o 
  -6   7   3      117.69      122.68      3.26 o 
  -5   7   3       94.59      103.79      1.97 o 
  -4   7   3       59.37       60.97      1.79 o 
  -3   7   3       57.49       58.58      0.97 o 
  -2   7   3       65.36       60.51      1.02 o 
  -1   7   3      613.12      604.31      7.00 o 
   0   7   3      246.95      233.02      3.50 o 
   1   7   3      149.60      156.52      2.02 o 
   2   7   3      295.65      303.67      4.56 o 
   3   7   3      469.26      491.15      5.25 o 
   4   7   3      106.75      106.06      1.72 o 
   5   7   3      139.49      130.93      2.05 o 
   6   7   3      756.68      766.65      8.73 o 
   7   7   3      116.83      114.59      2.23 o 
   8   7   3       11.41       12.65      1.03 o 
   9   7   3       12.44       15.76      1.13 o 
  -8   8   3      115.07      120.22      3.09 o 
  -7   8   3      269.55      294.95      6.29 o 
  -6   8   3        0.81        0.93      0.53 o 
  -5   8   3       17.54       19.34      1.20 o 
  -4   8   3       34.56       39.91      1.21 o 
  -3   8   3     2571.80     2589.96     31.68 o 
  -2   8   3      373.74      356.43      4.47 o 
  -1   8   3      141.03      145.90      2.05 o 
   0   8   3       68.55       72.46      1.46 o 
   1   8   3      146.51      152.22      2.24 o 
   2   8   3      479.07      460.37      4.96 o 
   3   8   3       54.02       59.02      1.20 o 
   4   8   3       90.25       88.67      1.59 o 
   5   8   3        3.64        3.24      0.54 o 
   6   8   3      303.54      305.77      4.02 o 
   7   8   3       71.24       71.92      1.78 o 
   8   8   3       57.01       62.09      2.12 o 
   9   8   3       56.25       54.24      1.91 o 
  -7   9   3       62.10       69.99      3.04 o 
  -6   9   3       37.09       41.28      1.48 o 
  -5   9   3        8.55        9.86      0.80 o 
  -4   9   3       31.36       34.21      1.06 o 
  -3   9   3       40.01       37.74      1.52 o 
  -2   9   3      373.91      378.73      6.15 o 
  -1   9   3      359.30      354.86      4.83 o 
   0   9   3      255.40      243.47      3.27 o 
   1   9   3      260.74      258.95      3.23 o 
   2   9   3       41.26       37.01      1.03 o 
   3   9   3        0.58        1.09      0.44 o 
   4   9   3      115.51      104.58      1.97 o 
   5   9   3       47.92       45.14      1.33 o 
   6   9   3       10.34        7.16      0.71 o 
   7   9   3       11.86       10.66      0.98 o 
   8   9   3       79.15       88.80      2.68 o 
  -6  10   3       48.23       53.29      1.67 o 
  -5  10   3        6.85        5.87      0.61 o 
  -4  10   3       48.64       51.25      1.42 o 
  -3  10   3      132.60      121.57      2.56 o 
  -2  10   3      220.53      187.62      3.68 o 
  -1  10   3       74.10       70.05      1.89 o 
   0  10   3      276.79      268.83      4.35 o 
   1  10   3        0.01        0.00      0.48 o 
   2  10   3       42.55       42.06      1.53 o 
   3  10   3      185.47      186.26      3.16 o 
   4  10   3       15.82       15.96      1.08 o 
   5  10   3       41.29       45.09      1.52 o 
   6  10   3      174.39      172.33      3.26 o 
   7  10   3       14.02       13.22      1.23 o 
  -5  11   3        0.01        0.00      0.49 o 
  -4  11   3      153.04      146.60      2.99 o 
  -3  11   3       83.65       77.37      1.98 o 
  -2  11   3        0.79        2.87      0.68 o 
  -1  11   3        4.72        5.89      0.72 o 
   0  11   3        6.44        4.86      0.76 o 
   1  11   3       83.12       83.12      1.98 o 
   2  11   3       18.63       21.76      1.09 o 
   3  11   3       24.87       19.25      1.08 o 
   4  11   3        3.30        3.85      0.75 o 
   5  11   3      121.31      126.21      2.68 o 
   6  11   3      190.84      199.58      3.70 o 
  -4  12   3       14.49       13.65      0.89 o 
  -3  12   3       99.36       95.68      2.38 o 
  -2  12   3      109.39      106.32      2.62 o 
  -1  12   3       84.31       84.24      2.33 o 
   0  12   3        0.00        0.00      0.62 o 
   1  12   3        1.36        0.62      0.71 o 
   2  12   3        2.24        1.20      0.74 o 
   3  12   3        1.26        2.12      0.75 o 
   4  12   3        0.78        0.34      0.79 o 
   5  12   3       87.78       88.90      2.50 o 
  -2  13   3        2.23        1.35      0.98 o 
  -1  13   3       13.84       14.68      1.16 o 
   0  13   3       22.91       24.92      1.65 o 
   1  13   3        2.93        3.02      0.86 o 
   2  13   3       28.15       26.06      1.51 o 
   3  13   3       67.09       67.15      2.42 o 
  -2 -11   4      406.06      426.86      8.24 o 
  -1 -11   4       36.98       40.45      1.61 o 
   0 -11   4        0.28        0.22      0.65 o 
   1 -11   4        1.12        1.18      0.65 o 
   2 -11   4       16.46       19.49      1.07 o 
   3 -11   4      105.03      102.36      2.37 o 
   4 -11   4       91.34       99.71      3.04 o 
  -4 -10   4       25.49       27.24      1.59 o 
  -3 -10   4       37.24       37.74      1.46 o 
  -2 -10   4       27.52       29.56      1.12 o 
  -1 -10   4       44.63       44.95      1.59 o 
   0 -10   4      180.51      185.52      4.93 o 
   1 -10   4      202.01      208.03      3.85 o 
   2 -10   4        1.83        1.09      0.67 o 
   3 -10   4       80.46       76.55      1.88 o 
   4 -10   4       81.35       79.52      1.87 o 
   5 -10   4       40.79       44.89      1.61 o 
   6 -10   4       49.86       60.02      2.26 o 
  -5  -9   4      116.08      116.83      2.65 o 
  -4  -9   4      321.45      315.23      5.09 o 
  -3  -9   4      367.17      350.64      4.94 o 
  -2  -9   4        0.19        0.58      0.51 o 
  -1  -9   4       11.36       10.18      0.75 o 
   0  -9   4       51.28       51.58      1.38 o 
   1  -9   4      295.00      286.07      4.82 o 
   2  -9   4       37.57       34.78      1.23 o 
   3  -9   4       89.35       94.41      2.05 o 
   4  -9   4       14.38       12.80      0.75 o 
   5  -9   4      329.57      331.79      5.18 o 
   6  -9   4      145.08      138.04      4.07 o 
   7  -9   4        1.81        0.96      0.86 o 
  -6  -8   4       19.10       20.21      1.68 o 
  -5  -8   4       25.77       27.86      1.26 o 
  -4  -8   4      140.61      141.53      2.52 o 
  -3  -8   4       25.60       25.07      0.98 o 
  -2  -8   4       86.32       87.13      2.47 o 
  -1  -8   4       90.55       92.61      1.89 o 
   0  -8   4        1.95        1.82      0.57 o 
   1  -8   4        0.45        0.42      0.41 o 
   2  -8   4       24.71       23.28      1.01 o 
   3  -8   4       48.67       50.68      1.34 o 
   4  -8   4       90.36       93.42      1.87 o 
   5  -8   4      249.71      237.63      4.58 o 
   6  -8   4       65.86       62.40      1.91 o 
   7  -8   4        7.97        8.14      0.94 o 
   8  -8   4       16.35       17.15      2.03 o 
  -7  -7   4        5.20        5.39      1.03 o 
  -6  -7   4        6.18        7.15      0.88 o 
  -5  -7   4       18.11       22.14      0.88 o 
  -4  -7   4      110.45      108.84      1.91 o 
  -3  -7   4       23.78       22.44      0.83 o 
  -2  -7   4      405.32      384.81      4.72 o 
  -1  -7   4       19.26       16.70      0.65 o 
   0  -7   4       81.00       90.77      1.68 o 
   1  -7   4        7.89        8.11      0.50 o 
   2  -7   4      293.86      282.24      3.68 o 
   3  -7   4      225.85      230.93      3.34 o 
   4  -7   4        2.13        1.27      0.34 o 
   5  -7   4       18.05       15.03      0.69 o 
   6  -7   4       50.34       45.86      1.11 o 
   7  -7   4       44.77       44.84      1.79 o 
   8  -7   4      183.21      176.72      4.68 o 
   9  -7   4       30.73       31.23      1.63 o 
  -7  -6   4       46.04       42.70      1.62 o 
  -6  -6   4       50.82       49.36      1.51 o 
  -5  -6   4       24.47       20.86      0.87 o 
  -4  -6   4      310.44      290.26      3.78 o 
  -3  -6   4      452.34      439.69      4.91 o 
  -2  -6   4      260.45      265.48      3.15 o 
  -1  -6   4        0.03        0.00      0.25 o 
   0  -6   4      196.60      186.67      2.26 o 
   1  -6   4      444.21      470.98      4.67 o 
   2  -6   4      760.60      770.66      8.88 o 
   3  -6   4     1027.78     1030.24     11.01 o 
   4  -6   4     1488.78     1484.69     18.76 o 
   5  -6   4       44.23       47.02      1.12 o 
   6  -6   4       99.89      101.99      1.87 o 
   7  -6   4       33.60       33.96      0.92 o 
   8  -6   4       58.88       53.63      2.04 o 
   9  -6   4      132.82      138.30      3.98 o 
  -8  -5   4       35.35       38.36      1.59 o 
  -7  -5   4      275.32      259.79      4.44 o 
  -6  -5   4      383.19      355.26      6.19 o 
  -5  -5   4       19.61       17.30      0.78 o 
  -4  -5   4      323.40      289.28      3.73 o 
  -3  -5   4      235.48      229.47      3.02 o 
  -2  -5   4      631.23      629.26      7.08 o 
  -1  -5   4        4.15        8.51      0.40 o 
   0  -5   4       50.54       45.08      0.85 o 
   1  -5   4       68.76       64.85      0.92 o 
   2  -5   4      377.25      399.00      4.52 o 
   3  -5   4     1482.94     1555.99     16.39 o 
   4  -5   4        9.08        7.17      0.41 o 
   5  -5   4       10.46       10.30      0.51 o 
   6  -5   4      348.23      348.02      5.27 o 
   7  -5   4      195.24      193.43      3.17 o 
   8  -5   4       18.26       17.45      0.90 o 
   9  -5   4       33.28       34.54      1.71 o 
  10  -5   4       27.80       32.82      2.75 o 
  -8  -4   4        1.76        0.66      0.73 o 
  -7  -4   4        3.58        3.32      0.75 o 
  -6  -4   4       62.54       73.92      1.81 o 
  -5  -4   4      580.42      571.55      6.68 o 
  -4  -4   4      559.34      540.51      6.28 o 
  -3  -4   4       23.01       21.33      0.72 o 
  -2  -4   4      274.71      313.68      3.77 o 
  -1  -4   4      225.25      228.89      2.65 o 
   0  -4   4      335.38      337.77      3.26 o 
   1  -4   4        8.54        3.86      0.26 o 
   2  -4   4      578.06      588.12      5.92 o 
   3  -4   4      290.33      317.44      3.27 o 
   4  -4   4       50.53       40.22      1.39 o 
   5  -4   4       29.44       33.14      0.77 o 
   6  -4   4      131.91      134.91      2.03 o 
   7  -4   4      349.12      343.26      5.26 o 
   8  -4   4        0.68        0.00      0.54 o 
   9  -4   4        0.85        0.68      0.37 o 
  10  -4   4        1.21        1.43      0.99 o 
  -9  -3   4      180.35      192.00      3.68 o 
  -8  -3   4       55.26       55.85      1.77 o 
  -7  -3   4       88.75       84.59      2.06 o 
  -6  -3   4        0.02        0.00      0.57 o 
  -5  -3   4       76.44       68.65      1.38 o 
  -4  -3   4      197.56      214.29      2.84 o 
  -3  -3   4        7.72        4.94      0.42 o 
  -2  -3   4      588.70      622.21      6.91 o 
  -1  -3   4       36.30       45.55      0.81 o 
   0  -3   4      951.73      925.03      9.31 o 
   1  -3   4       18.83       21.21      0.54 o 
   2  -3   4       12.00       16.51      0.39 o 
   3  -3   4       99.25       93.76      1.12 o 
   4  -3   4       94.40       89.45      1.44 o 
   5  -3   4       13.45       14.45      0.53 o 
   6  -3   4       17.34       19.78      0.72 o 
   7  -3   4       78.22       82.20      1.68 o 
   8  -3   4       13.63       16.89      0.56 o 
   9  -3   4        0.07        0.00      0.53 o 
  10  -3   4      122.51      124.31      2.76 o 
  -9  -2   4       29.47       24.74      2.09 o 
  -8  -2   4        2.86        2.53      0.72 o 
  -7  -2   4      120.06      107.11      2.28 o 
  -6  -2   4        0.62        0.21      0.49 o 
  -5  -2   4      142.52      135.35      2.03 o 
  -4  -2   4      359.74      339.20      4.09 o 
  -3  -2   4      612.82      622.50      6.94 o 
  -2  -2   4        5.25        1.97      0.36 o 
  -1  -2   4      553.53      623.17      6.04 o 
   0  -2   4     2077.08     2186.61     19.19 o 
   1  -2   4     2320.73     2412.51     24.74 o 
   2  -2   4      645.04      615.97      6.15 o 
   3  -2   4      539.92      547.93      5.15 o 
   4  -2   4      514.26      505.78      5.25 o 
   5  -2   4      598.06      585.80      6.25 o 
   6  -2   4      615.38      624.74      6.21 o 
   7  -2   4        0.50        0.37      0.34 o 
   8  -2   4       92.33       92.15      2.28 o 
   9  -2   4       64.47       61.13      1.88 o 
  10  -2   4      163.60      164.26      3.38 o 
  -9  -1   4        2.03        2.77      0.94 o 
  -8  -1   4        0.15        0.25      0.58 o 
  -7  -1   4       98.55       95.98      2.12 o 
  -6  -1   4        0.03        0.44      0.45 o 
  -5  -1   4       62.89       61.85      1.36 o 
  -4  -1   4       47.09       42.24      0.88 o 
  -3  -1   4        0.23        0.00      0.22 o 
  -2  -1   4       13.16       10.80      0.43 o 
  -1  -1   4      489.79      542.18      5.26 o 
   0  -1   4      429.03      440.23      4.34 o 
   1  -1   4      293.41      268.84      2.82 o 
   2  -1   4     4781.73     4827.83     49.89 o 
   3  -1   4      691.31      752.84      7.46 o 
   4  -1   4      139.09      112.63      1.30 o 
   5  -1   4       85.90       98.55      1.29 o 
   6  -1   4       72.14       75.26      1.09 o 
   7  -1   4      137.75      143.39      2.02 o 
   8  -1   4       94.53       89.36      2.57 o 
   9  -1   4       78.53       73.04      1.97 o 
  10  -1   4       18.38       15.71      1.09 o 
  11  -1   4        0.56        0.00      0.90 o 
  -9   0   4       15.58       16.69      1.23 o 
  -8   0   4        1.34        2.33      0.81 o 
  -7   0   4       56.90       60.79      1.59 o 
  -6   0   4      254.80      263.24      3.66 o 
  -5   0   4       11.43       16.74      0.60 o 
  -4   0   4      789.99      889.56      9.75 o 
  -3   0   4     1725.35     1872.41     18.51 o 
  -2   0   4        3.90        6.13      0.32 o 
  -1   0   4      229.29      220.08      2.31 o 
   0   0   4       64.53       50.45      0.71 o 
   1   0   4      130.27      133.18      1.43 o 
   2   0   4      597.31      629.80      6.27 o 
   3   0   4      112.17       83.99      1.13 o 
   4   0   4       51.01       35.07      0.56 o 
   5   0   4      367.32      433.42      4.45 o 
   6   0   4        0.33        0.88      0.26 o 
   7   0   4      117.38      110.17      1.70 o 
   8   0   4      462.52      445.14      7.96 o 
   9   0   4        0.02        0.00      0.57 o 
  10   0   4       37.83       41.87      2.26 o 
  11   0   4       49.48       52.83      1.89 o 
  -9   1   4        3.94        4.34      0.90 o 
  -8   1   4      499.03      499.99      8.13 o 
  -7   1   4      161.20      151.95      2.46 o 
  -6   1   4      886.92      882.03      9.76 o 
  -5   1   4      217.80      246.53      3.10 o 
  -4   1   4     1085.25     1125.21     12.07 o 
  -3   1   4      279.27      311.81      3.39 o 
  -2   1   4       81.05       70.12      1.00 o 
  -1   1   4        0.05        0.76      0.16 o 
   0   1   4      114.61       91.09      1.13 o 
   1   1   4      362.28      396.05      4.04 o 
   2   1   4      268.49      280.80      2.77 o 
   3   1   4      869.78      853.29      8.42 o 
   4   1   4      642.94      669.26      7.14 o 
   5   1   4        5.94        2.33      0.26 o 
   6   1   4       78.35       78.88      1.21 o 
   7   1   4       54.02       47.81      1.02 o 
   8   1   4      117.66      108.85      2.08 o 
   9   1   4       63.72       67.61      1.92 o 
  10   1   4       17.32       18.58      1.30 o 
  11   1   4        0.30        0.00      0.82 o 
  -9   2   4        5.15        3.57      1.02 o 
  -8   2   4       22.73       18.57      0.97 o 
  -7   2   4      283.77      277.18      4.28 o 
  -6   2   4       92.64       89.33      1.66 o 
  -5   2   4        2.11        2.68      0.33 o 
  -4   2   4      801.14      833.40      8.45 o 
  -3   2   4      634.42      675.61      7.35 o 
  -2   2   4      149.66      128.81      1.56 o 
  -1   2   4      122.04      130.86      1.55 o 
   0   2   4        0.30        0.12      0.15 o 
   1   2   4       73.39       80.07      1.31 o 
   2   2   4      400.97      419.65      4.29 o 
   3   2   4        4.95        4.18      0.39 o 
   4   2   4     2476.24     2581.47     29.09 o 
   5   2   4      192.10      202.65      2.46 o 
   6   2   4        9.80       14.07      0.64 o 
   7   2   4        6.60        3.14      0.41 o 
   8   2   4        0.23        0.53      0.46 o 
   9   2   4       79.52       71.24      2.46 o 
  10   2   4       10.33        9.74      1.06 o 
  11   2   4        5.89        4.16      1.01 o 
  -9   3   4       47.52       48.15      2.73 o 
  -8   3   4       98.08       88.52      1.96 o 
  -7   3   4       61.57       66.20      1.80 o 
  -6   3   4       86.85       89.34      1.75 o 
  -5   3   4      229.45      202.00      2.55 o 
  -4   3   4      112.99      124.29      1.55 o 
  -3   3   4      889.90      890.15      8.94 o 
  -2   3   4       34.21       37.26      0.70 o 
  -1   3   4      359.75      346.45      3.62 o 
   0   3   4     1358.63     1331.15     14.99 o 
   1   3   4      730.82      688.30      6.85 o 
   2   3   4      390.42      424.12      4.69 o 
   3   3   4     3156.79     3290.86     36.59 o 
   4   3   4     2112.99     2014.74     21.09 o 
   5   3   4      314.11      310.63      3.63 o 
   6   3   4       36.45       38.11      0.87 o 
   7   3   4      183.83      180.80      3.53 o 
   8   3   4      776.40      736.59     10.84 o 
   9   3   4       73.72       63.43      1.82 o 
  10   3   4       17.37       19.94      1.29 o 
  11   3   4       40.79       45.52      1.95 o 
  -9   4   4      125.21      131.88      3.50 o 
  -8   4   4      171.07      162.60      3.22 o 
  -7   4   4      546.28      549.44      8.49 o 
  -6   4   4      481.95      487.83      7.51 o 
  -5   4   4       27.15       28.64      0.72 o 
  -4   4   4      625.40      640.84      7.59 o 
  -3   4   4       53.00       59.08      0.93 o 
  -2   4   4      286.10      291.65      3.33 o 
  -1   4   4       26.01       25.43      0.60 o 
   0   4   4      355.28      322.61      4.22 o 
   1   4   4     1208.34     1129.27     13.99 o 
   2   4   4     1422.20     1487.05     15.51 o 
   3   4   4      905.10      894.71     10.23 o 
   4   4   4      628.70      660.27      7.33 o 
   5   4   4      402.83      423.26      4.79 o 
   6   4   4       27.31       28.84      0.88 o 
   7   4   4      226.53      213.57      3.15 o 
   8   4   4      200.73      176.26      3.54 o 
   9   4   4        0.76        0.00      0.63 o 
  10   4   4       44.14       52.12      1.98 o 
  -9   5   4       57.22       67.21      1.94 o 
  -8   5   4      248.73      242.90      4.31 o 
  -7   5   4       45.74       48.35      1.53 o 
  -6   5   4       53.90       43.87      1.30 o 
  -5   5   4      825.27      821.00     10.74 o 
  -4   5   4     1045.07     1070.54     12.85 o 
  -3   5   4        0.28        0.00      0.25 o 
  -2   5   4       12.54       16.60      0.48 o 
  -1   5   4      159.78      153.81      1.91 o 
   0   5   4      265.46      251.66      4.23 o 
   1   5   4       82.20       85.67      1.24 o 
   2   5   4     1108.53     1097.95     11.60 o 
   3   5   4     1451.12     1463.12     16.51 o 
   4   5   4      220.01      217.69      2.56 o 
   5   5   4       39.93       45.14      1.04 o 
   6   5   4        1.10        0.59      0.44 o 
   7   5   4        9.45        9.32      0.70 o 
   8   5   4        1.03        1.70      0.69 o 
   9   5   4       35.04       35.78      1.61 o 
  10   5   4        1.24        0.14      0.80 o 
  -8   6   4        9.12       11.81      0.87 o 
  -7   6   4       33.34       31.85      1.18 o 
  -6   6   4       69.58       61.11      1.51 o 
  -5   6   4       91.58       92.13      1.68 o 
  -4   6   4      289.38      285.15      4.09 o 
  -3   6   4        0.35        0.00      0.29 o 
  -2   6   4      629.09      611.23      7.74 o 
  -1   6   4      250.80      246.74      3.10 o 
   0   6   4       86.43       83.71      2.01 o 
   1   6   4      374.82      365.39      4.22 o 
   2   6   4     1181.47     1177.67     11.85 o 
   3   6   4      124.80      125.62      1.66 o 
   4   6   4       75.53       80.77      1.40 o 
   5   6   4      740.29      719.07      8.09 o 
   6   6   4        3.35        3.03      0.49 o 
   7   6   4      187.88      185.74      2.98 o 
   8   6   4      180.56      181.90      3.34 o 
   9   6   4        0.19        0.00      0.71 o 
  10   6   4       40.00       34.72      1.54 o 
  -8   7   4        0.17        0.18      0.60 o 
  -7   7   4      104.36      102.85      2.33 o 
  -6   7   4      147.67      152.42      3.23 o 
  -5   7   4       48.81       52.23      1.30 o 
  -4   7   4        6.29        8.23      0.78 o 
  -3   7   4       67.42       60.39      1.19 o 
  -2   7   4       64.52       65.24      1.41 o 
  -1   7   4      114.62      116.41      1.75 o 
   0   7   4     1276.85     1258.86     18.98 o 
   1   7   4      973.02      976.50     10.87 o 
   2   7   4      230.19      237.12      2.78 o 
   3   7   4      160.32      161.31      2.05 o 
   4   7   4      149.28      137.46      2.06 o 
   5   7   4      215.54      199.07      2.77 o 
   6   7   4       83.07       79.30      1.57 o 
   7   7   4      360.28      347.71      4.89 o 
   8   7   4      404.50      410.27      6.25 o 
   9   7   4       45.23       44.97      1.72 o 
  -8   8   4       11.02        9.84      1.57 o 
  -7   8   4      117.49      124.02      2.62 o 
  -6   8   4       53.09       61.08      1.61 o 
  -5   8   4        8.60        9.48      0.65 o 
  -4   8   4      363.86      343.58      5.92 o 
  -3   8   4      623.76      614.95     17.38 o 
  -2   8   4      171.21      172.22      3.35 o 
  -1   8   4      239.98      238.56      3.97 o 
   0   8   4      253.88      246.29      4.11 o 
   1   8   4        3.82        1.40      0.44 o 
   2   8   4      840.94      841.35      9.23 o 
   3   8   4      269.70      255.00      3.25 o 
   4   8   4       27.44       27.41      1.07 o 
   5   8   4       20.07       16.52      0.75 o 
   6   8   4       33.32       29.18      1.01 o 
   7   8   4      138.44      131.06      2.48 o 
   8   8   4       27.02       31.42      1.42 o 
   9   8   4       39.46       39.98      1.68 o 
  -7   9   4       11.90       17.20      1.15 o 
  -6   9   4        0.49        0.23      0.49 o 
  -5   9   4      122.88      121.43      2.52 o 
  -4   9   4        2.86        0.78      0.49 o 
  -3   9   4      638.51      576.14      9.62 o 
  -2   9   4     1077.31     1025.87     16.63 o 
  -1   9   4      466.13      474.36      6.97 o 
   0   9   4        0.08        0.22      0.41 o 
   1   9   4       15.18       14.47      0.70 o 
   2   9   4      396.97      387.93      5.02 o 
   3   9   4       36.47       34.67      1.06 o 
   4   9   4        3.62        4.89      0.60 o 
   5   9   4       54.74       54.33      1.43 o 
   6   9   4       29.62       26.25      1.03 o 
   7   9   4        3.78        2.79      0.77 o 
   8   9   4       45.77       48.59      2.03 o 
  -6  10   4       55.10       60.04      1.62 o 
  -5  10   4       20.18       23.33      1.03 o 
  -4  10   4       39.82       38.86      1.36 o 
  -3  10   4        8.18        7.75      0.71 o 
  -2  10   4      659.24      654.17     10.96 o 
  -1  10   4        2.11        1.96      0.63 o 
   0  10   4        1.35        1.63      0.81 o 
   1  10   4      467.96      447.96      6.84 o 
   2  10   4       21.44       24.56      1.08 o 
   3  10   4       39.84       34.84      1.22 o 
   4  10   4        7.26        4.93      0.72 o 
   5  10   4      226.75      228.05      4.04 o 
   6  10   4       27.79       25.38      1.23 o 
   7  10   4       40.15       51.60      2.47 o 
  -5  11   4        4.35        3.60      0.65 o 
  -4  11   4       88.24       79.07      2.02 o 
  -3  11   4        0.01        0.50      0.57 o 
  -2  11   4      224.80      223.24      4.40 o 
  -1  11   4        1.10        1.66      0.63 o 
   0  11   4      335.97      327.47      6.16 o 
   1  11   4        0.31        0.70      0.58 o 
   2  11   4        5.67        5.45      0.73 o 
   3  11   4        1.76        0.76      0.64 o 
   4  11   4       79.56       76.81      2.10 o 
   5  11   4       53.52       58.10      2.08 o 
   6  11   4        0.47        0.00      0.66 o 
  -4  12   4       37.69       31.18      1.33 o 
  -3  12   4      104.90       90.24      2.34 o 
  -2  12   4       39.48       35.65      1.49 o 
  -1  12   4       54.16       56.87      1.87 o 
   0  12   4       13.76       15.00      1.07 o 
   1  12   4        4.15        2.55      0.77 o 
   2  12   4       51.93       52.46      1.95 o 
   3  12   4        4.78        5.02      0.79 o 
   4  12   4      302.05      305.23      5.41 o 
   5  12   4      204.95      219.98      4.35 o 
  -2  13   4       34.80       27.22      1.37 o 
  -1  13   4       48.96       49.30      1.86 o 
   0  13   4       10.15       10.93      1.07 o 
   1  13   4       10.77        9.41      1.05 o 
   2  13   4        4.59        5.10      1.24 o 
   3  13   4        1.91        0.40      0.84 o 
   0 -11   5       95.48      101.47      2.79 o 
   1 -11   5       26.80       28.58      1.36 o 
   2 -11   5        2.36        2.36      0.78 o 
  -3 -10   5       80.38      102.84      2.45 o 
  -2 -10   5        2.15        3.04      0.67 o 
  -1 -10   5       42.53       38.42      1.78 o 
   0 -10   5       17.28       19.41      1.23 o 
   1 -10   5       33.39       34.34      1.40 o 
   2 -10   5       25.33       22.05      1.10 o 
   3 -10   5       31.80       34.11      1.31 o 
   4 -10   5      129.96      133.06      2.73 o 
   5 -10   5       67.19       67.73      1.74 o 
  -4  -9   5        5.82        7.08      0.89 o 
  -3  -9   5       48.99       52.00      1.55 o 
  -2  -9   5      128.99      137.42      2.49 o 
  -1  -9   5      223.17      229.39      3.74 o 
   0  -9   5       39.56       36.78      1.41 o 
   1  -9   5      232.60      218.67      6.04 o 
   2  -9   5      295.66      294.43      4.98 o 
   3  -9   5      250.15      260.96      4.79 o 
   4  -9   5       37.44       38.04      1.27 o 
   5  -9   5       54.75       54.08      2.02 o 
   6  -9   5       81.27       89.02      2.40 o 
  -5  -8   5        2.63        4.17      0.79 o 
  -4  -8   5        7.49        6.27      0.70 o 
  -3  -8   5      215.44      206.95      3.29 o 
  -2  -8   5       43.03       41.50      1.27 o 
  -1  -8   5       55.09       60.01      1.53 o 
   0  -8   5       26.79       25.03      0.98 o 
   1  -8   5      160.90      163.43      2.74 o 
   2  -8   5      124.50      125.72      2.54 o 
   3  -8   5       37.24       35.08      1.19 o 
   4  -8   5       10.86        9.26      0.67 o 
   5  -8   5       28.28       28.12      0.98 o 
   6  -8   5      204.73      207.96      4.17 o 
   7  -8   5        0.66        0.00      0.77 o 
  -6  -7   5        1.86        4.36      1.18 o 
  -5  -7   5       74.38       68.07      1.67 o 
  -4  -7   5      105.52       92.64      1.94 o 
  -3  -7   5        4.64        4.79      0.60 o 
  -2  -7   5       15.74       11.67      0.73 o 
  -1  -7   5      279.51      257.73      3.68 o 
   0  -7   5      121.83      110.98      2.08 o 
   1  -7   5      163.51      160.60      2.64 o 
   2  -7   5      839.64      803.35     10.32 o 
   3  -7   5      315.51      303.89      5.34 o 
   4  -7   5       65.91       68.75      1.55 o 
   5  -7   5      148.37      149.64      2.87 o 
   6  -7   5       29.06       29.35      1.73 o 
   7  -7   5        4.00        4.30      0.86 o 
   8  -7   5      162.82      166.72      4.59 o 
  -7  -6   5       67.92       82.97      2.28 o 
  -6  -6   5       13.96       14.06      1.05 o 
  -5  -6   5      183.15      174.88      2.69 o 
  -4  -6   5       64.84       53.73      1.30 o 
  -3  -6   5      338.57      353.39      4.42 o 
  -2  -6   5       26.55       21.53      0.71 o 
  -1  -6   5       14.31       21.39      0.75 o 
   0  -6   5      201.54      169.96      2.60 o 
   1  -6   5        3.01        4.10      0.55 o 
   2  -6   5      161.14      162.19      2.32 o 
   3  -6   5      158.35      153.49      2.00 o 
   4  -6   5     1123.06     1114.68     12.85 o 
   5  -6   5      259.35      258.69      3.64 o 
   6  -6   5      228.25      227.65      4.36 o 
   7  -6   5        0.13        0.19      0.40 o 
   8  -6   5       17.98       17.12      1.25 o 
   9  -6   5        6.77        6.45      1.02 o 
  -7  -5   5      112.61      118.50      2.71 o 
  -6  -5   5      131.11      132.50      2.52 o 
  -5  -5   5      144.84      135.81      2.24 o 
  -4  -5   5        0.41        0.00      0.41 o 
  -3  -5   5        0.30        0.00      0.49 o 
  -2  -5   5       37.35       34.65      0.93 o 
  -1  -5   5      552.00      538.69      6.22 o 
   0  -5   5      187.23      180.00      3.81 o 
   1  -5   5       76.42       76.11      1.31 o 
   2  -5   5       15.62       13.70      0.58 o 
   3  -5   5      219.32      199.33      2.41 o 
   4  -5   5      126.59      131.61      2.31 o 
   5  -5   5      281.67      273.21      5.19 o 
   6  -5   5       36.43       33.85      1.35 o 
   7  -5   5       14.38       15.51      0.84 o 
   8  -5   5      250.98      249.38      4.77 o 
   9  -5   5        1.83        3.23      0.48 o 
  -8  -4   5        4.90        4.90      0.93 o 
  -7  -4   5       72.42       70.68      2.00 o 
  -6  -4   5      484.80      479.24      6.41 o 
  -5  -4   5       82.34       77.78      1.57 o 
  -4  -4   5       84.90       83.67      1.59 o 
  -3  -4   5       57.09       48.17      1.13 o 
  -2  -4   5      235.84      243.12      3.10 o 
  -1  -4   5       50.61       50.74      1.00 o 
   0  -4   5       19.69       18.98      0.59 o 
   1  -4   5       37.56       39.46      0.79 o 
   2  -4   5      243.67      262.51      2.86 o 
   3  -4   5        6.21        5.32      0.41 o 
   4  -4   5      133.55      136.22      2.07 o 
   5  -4   5      282.72      280.16      4.20 o 
   6  -4   5       85.29       82.44      1.85 o 
   7  -4   5       20.46       22.70      0.88 o 
   8  -4   5      734.42      745.12     10.77 o 
   9  -4   5      326.63      342.95      5.37 o 
  10  -4   5       47.92       48.84      1.72 o 
  -8  -3   5       29.12       22.30      1.23 o 
  -7  -3   5        2.06        0.74      0.85 o 
  -6  -3   5       23.38       23.06      1.06 o 
  -5  -3   5     1041.37      977.76     10.88 o 
  -4  -3   5       61.75       54.50      1.23 o 
  -3  -3   5       26.45       33.60      0.92 o 
  -2  -3   5      140.40      142.97      2.02 o 
  -1  -3   5      258.24      274.81      3.32 o 
   0  -3   5       57.35       79.75      1.16 o 
   1  -3   5       16.65       20.62      0.49 o 
   2  -3   5      936.87      953.65      9.49 o 
   3  -3   5      785.21      811.19      8.08 o 
   4  -3   5      761.21      736.26      7.84 o 
   5  -3   5       54.85       56.87      0.95 o 
   6  -3   5       12.32       12.89      0.41 o 
   7  -3   5        2.76        2.41      0.29 o 
   8  -3   5      632.00      628.86      9.23 o 
   9  -3   5      178.94      171.96      3.64 o 
  10  -3   5        9.30       11.98      0.99 o 
  -8  -2   5       12.00        9.05      0.91 o 
  -7  -2   5       48.70       35.73      1.36 o 
  -6  -2   5       63.45       60.55      1.62 o 
  -5  -2   5      316.66      282.18      3.62 o 
  -4  -2   5      295.81      292.60      3.67 o 
  -3  -2   5     1681.65     1658.47     17.72 o 
  -2  -2   5      125.64       93.49      1.37 o 
  -1  -2   5       80.50       88.24      1.45 o 
   0  -2   5      490.89      501.33      4.94 o 
   1  -2   5     2163.45     2285.43     22.20 o 
   2  -2   5     1419.29     1629.67     15.06 o 
   3  -2   5      392.63      475.76      4.86 o 
   4  -2   5       66.29       55.14      0.87 o 
   5  -2   5       13.43       14.48      0.43 o 
   6  -2   5       17.19       19.98      0.87 o 
   7  -2   5       49.03       50.84      1.20 o 
   8  -2   5      141.01      141.85      2.61 o 
   9  -2   5        2.37        2.39      0.76 o 
  10  -2   5      120.80      121.25      3.26 o 
  -9  -1   5       34.40       32.14      2.08 o 
  -8  -1   5        8.51       10.50      1.37 o 
  -7  -1   5      148.57      139.09      2.73 o 
  -6  -1   5       52.12       53.22      1.51 o 
  -5  -1   5       14.80       12.39      0.58 o 
  -4  -1   5      168.93      191.77      2.41 o 
  -3  -1   5        2.81        1.76      0.32 o 
  -2  -1   5       86.24       72.04      1.20 o 
  -1  -1   5      977.11     1073.00     11.49 o 
   0  -1   5       30.94       34.18      0.68 o 
   1  -1   5      146.26      164.62      2.01 o 
   2  -1   5        0.03        4.27      0.31 o 
   3  -1   5        0.13        2.56      0.28 o 
   4  -1   5      460.83      469.71      4.81 o 
   5  -1   5       19.13       23.03      0.52 o 
   6  -1   5      122.25      126.37      1.70 o 
   7  -1   5       17.60       16.40      0.64 o 
   8  -1   5       28.32       29.00      2.94 o 
   9  -1   5        0.49        0.70      0.88 o 
  10  -1   5      204.60      203.30      4.00 o 
  11  -1   5       21.40       22.51      1.49 o 
  -9   0   5        8.57        6.08      1.01 o 
  -8   0   5       61.10       56.00      1.97 o 
  -7   0   5       73.61       67.16      1.76 o 
  -6   0   5      109.79      111.51      2.02 o 
  -5   0   5        7.49        8.02      0.55 o 
  -4   0   5       23.96       20.06      0.92 o 
  -3   0   5      215.50      206.58      2.68 o 
  -2   0   5       35.70       27.20      0.65 o 
  -1   0   5      206.45      208.93      2.40 o 
   0   0   5      801.46      878.06      9.31 o 
   1   0   5       14.22        9.27      0.34 o 
   2   0   5     1109.67     1046.14     10.98 o 
   3   0   5      340.07      343.84      3.58 o 
   4   0   5        8.61        7.09      0.30 o 
   5   0   5      126.65      119.82      2.04 o 
   6   0   5      166.52      163.66      2.61 o 
   7   0   5       41.92       45.49      1.12 o 
   8   0   5      260.05      241.29      4.81 o 
   9   0   5      143.86      136.26      3.62 o 
  10   0   5       27.32       29.95      1.41 o 
  11   0   5       52.18       51.95      2.33 o 
  -9   1   5        8.53        4.47      0.92 o 
  -8   1   5       37.80       37.77      1.60 o 
  -7   1   5       51.56       56.12      1.40 o 
  -6   1   5        1.03        1.08      0.46 o 
  -5   1   5      268.30      256.84      3.57 o 
  -4   1   5      109.84      115.32      1.75 o 
  -3   1   5       52.86       69.89      1.68 o 
  -2   1   5        2.62        7.03      0.36 o 
  -1   1   5      637.60      635.04      6.51 o 
   0   1   5      194.97      215.84      2.39 o 
   1   1   5      702.58      706.44      7.07 o 
   2   1   5      389.73      412.86      4.53 o 
   3   1   5     1225.41     1295.93     13.91 o 
   4   1   5     1659.93     1696.91     18.75 o 
   5   1   5       33.15       45.67      1.07 o 
   6   1   5        2.67        1.65      0.30 o 
   7   1   5       12.27       12.88      0.74 o 
   8   1   5        1.23        2.06      0.52 o 
   9   1   5        0.07        0.00      0.61 o 
  10   1   5        5.94        4.24      0.87 o 
  11   1   5        0.02        0.00      0.80 o 
  -9   2   5        9.11        6.99      0.97 o 
  -8   2   5        5.01        7.48      0.77 o 
  -7   2   5        7.13        6.49      0.70 o 
  -6   2   5       57.03       55.67      1.44 o 
  -5   2   5        8.93        5.84      0.49 o 
  -4   2   5      136.10      127.28      1.84 o 
  -3   2   5       23.52       32.47      0.87 o 
  -2   2   5      431.46      454.03      5.31 o 
  -1   2   5      226.09      243.21      2.90 o 
   0   2   5       86.24       76.72      1.22 o 
   1   2   5     2394.99     2476.29     25.69 o 
   2   2   5       61.18       59.10      1.19 o 
   3   2   5     1368.27     1300.63     15.00 o 
   4   2   5      176.27      171.31      2.35 o 
   5   2   5       78.25       81.66      1.24 o 
   6   2   5       10.21       11.39      0.60 o 
   7   2   5      156.75      154.02      2.31 o 
   8   2   5       11.74       15.00      0.82 o 
   9   2   5        0.18        0.00      0.56 o 
  10   2   5       28.06       27.66      1.54 o 
  11   2   5       49.92       49.60      1.93 o 
  -9   3   5       98.12      104.58      2.79 o 
  -8   3   5      245.78      245.03      4.04 o 
  -7   3   5       29.23       24.13      1.15 o 
  -6   3   5       17.41       19.07      0.93 o 
  -5   3   5     1261.96     1274.98     13.76 o 
  -4   3   5       21.20       30.00      0.71 o 
  -3   3   5       69.60       71.32      1.08 o 
  -2   3   5      138.74      117.91      1.86 o 
  -1   3   5      253.92      294.83      3.20 o 
   0   3   5      851.22      923.50     10.57 o 
   1   3   5        0.02        0.00      0.29 o 
   2   3   5      108.48       88.65      1.37 o 
   3   3   5        0.68        1.60      0.28 o 
   4   3   5     2715.56     2860.50     31.92 o 
   5   3   5      117.60      127.61      2.31 o 
   6   3   5      236.80      235.91      3.18 o 
   7   3   5      122.53      104.38      2.17 o 
   8   3   5        0.02        0.00      0.41 o 
   9   3   5       63.15       73.15      1.83 o 
  10   3   5       11.77        6.89      0.98 o 
  -9   4   5      163.01      170.79      3.19 o 
  -8   4   5      174.01      176.33      3.51 o 
  -7   4   5      193.84      205.73      3.81 o 
  -6   4   5      318.58      310.12      5.17 o 
  -5   4   5      576.25      615.98      7.47 o 
  -4   4   5       79.97       79.09      1.58 o 
  -3   4   5        0.02        0.06      0.24 o 
  -2   4   5      221.84      247.06      2.96 o 
  -1   4   5       75.91       76.28      1.12 o 
   0   4   5       64.31       67.21      0.97 o 
   1   4   5       69.57       72.72      1.22 o 
   2   4   5        0.05        0.14      0.32 o 
   3   4   5        0.85        1.30      0.31 o 
   4   4   5      147.00      172.71      2.65 o 
   5   4   5       99.67       97.19      1.47 o 
   6   4   5       21.92       20.14      0.95 o 
   7   4   5      196.01      186.37      2.59 o 
   8   4   5       23.49       25.42      1.10 o 
   9   4   5       12.44       13.74      0.96 o 
  10   4   5       42.76       40.09      1.78 o 
  -8   5   5        0.24        0.43      0.64 o 
  -7   5   5        1.51        2.09      0.63 o 
  -6   5   5        9.40        7.67      0.71 o 
  -5   5   5       27.26       30.82      1.15 o 
  -4   5   5       50.52       43.64      1.01 o 
  -3   5   5       41.51       42.24      0.76 o 
  -2   5   5      129.56      136.66      1.67 o 
  -1   5   5       52.06       58.32      1.15 o 
   0   5   5     1152.07     1167.06     13.90 o 
   1   5   5       10.98       11.25      0.56 o 
   2   5   5      438.19      421.93      5.11 o 
   3   5   5      154.97      154.42      2.22 o 
   4   5   5       44.91       39.36      2.04 o 
   5   5   5       56.12       58.76      1.08 o 
   6   5   5      466.58      480.33      5.84 o 
   7   5   5      316.88      299.79      4.71 o 
   8   5   5        1.12        0.00      0.63 o 
   9   5   5       49.25       50.53      1.64 o 
  10   5   5      176.10      176.53      3.78 o 
  -8   6   5       58.61       57.00      1.75 o 
  -7   6   5      131.52      144.53      2.89 o 
  -6   6   5        6.30        7.16      0.68 o 
  -5   6   5        0.34        0.73      0.49 o 
  -4   6   5      108.47      112.75      1.76 o 
  -3   6   5      331.70      327.95      4.13 o 
  -2   6   5      256.67      230.85      2.97 o 
  -1   6   5      305.65      297.37      6.03 o 
   0   6   5      205.56      207.26      2.53 o 
   1   6   5       32.54       32.49      1.27 o 
   2   6   5     1123.97     1061.61     12.15 o 
   3   6   5        1.09        0.00      0.32 o 
   4   6   5      216.12      233.43      3.01 o 
   5   6   5       13.21       10.45      0.47 o 
   6   6   5      248.31      246.22      3.27 o 
   7   6   5      153.90      138.88      2.44 o 
   8   6   5       30.62       39.49      1.44 o 
   9   6   5       12.88       17.35      1.15 o 
  10   6   5       50.38       53.32      1.85 o 
  -8   7   5      160.42      162.93      3.50 o 
  -7   7   5      117.52      132.74      2.94 o 
  -6   7   5       28.06       31.29      1.27 o 
  -5   7   5      300.26      288.75      4.68 o 
  -4   7   5      106.34       88.69      1.82 o 
  -3   7   5      107.10      100.10      1.72 o 
  -2   7   5      470.46      459.43     10.78 o 
  -1   7   5      430.02      422.67      5.54 o 
   0   7   5       33.12       38.32      1.05 o 
   1   7   5      795.35      820.41      8.40 o 
   2   7   5     1313.47     1278.38     13.74 o 
   3   7   5       12.18       12.27      0.58 o 
   4   7   5      689.40      705.55      7.96 o 
   5   7   5      180.84      171.94      2.49 o 
   6   7   5       59.90       52.13      1.26 o 
   7   7   5        4.44        0.67      0.61 o 
   8   7   5        5.92        8.22      0.98 o 
   9   7   5       29.00       31.85      1.42 o 
  -7   8   5       38.64       45.76      2.25 o 
  -6   8   5      170.29      170.58      3.44 o 
  -5   8   5       17.73       23.31      1.07 o 
  -4   8   5       15.36       14.73      0.84 o 
  -3   8   5        0.42        0.00      0.50 o 
  -2   8   5        0.69        1.70      0.42 o 
  -1   8   5       27.06       22.93      0.98 o 
   0   8   5        2.42        1.04      0.38 o 
   1   8   5      191.82      184.71      2.66 o 
   2   8   5       32.14       26.58      0.88 o 
   3   8   5      133.53      133.70      2.01 o 
   4   8   5      237.94      232.42      3.10 o 
   5   8   5       11.70       14.08      0.71 o 
   6   8   5      165.58      166.91      2.55 o 
   7   8   5        0.80        0.48      0.65 o 
   8   8   5       15.07       16.51      1.17 o 
   9   8   5       11.72       10.71      1.10 o 
  -7   9   5      100.50      116.01      2.66 o 
  -6   9   5        1.49        1.69      0.60 o 
  -5   9   5        0.27        0.01      0.90 o 
  -4   9   5      107.69      102.30      2.34 o 
  -3   9   5      186.67      183.14      3.62 o 
  -2   9   5        2.06        1.26      0.61 o 
  -1   9   5      168.49      174.62      3.04 o 
   0   9   5     1258.62     1210.13     16.86 o 
   1   9   5       17.33       19.36      0.81 o 
   2   9   5       52.33       55.94      1.26 o 
   3   9   5        0.42        0.07      0.53 o 
   4   9   5      166.43      153.28      2.52 o 
   5   9   5        2.17        1.08      0.54 o 
   6   9   5      374.31      391.13      4.98 o 
   7   9   5       33.21       34.62      1.56 o 
   8   9   5       11.99        9.73      1.13 o 
  -6  10   5       85.23       87.02      2.21 o 
  -5  10   5       28.04       28.01      1.22 o 
  -4  10   5        2.32        4.06      0.67 o 
  -3  10   5       28.27       29.27      1.24 o 
  -2  10   5        9.99        9.15      0.80 o 
  -1  10   5      464.69      451.09      7.97 o 
   0  10   5       17.34       16.16      1.12 o 
   1  10   5       32.45       35.40      1.63 o 
   2  10   5       43.22       38.36      1.90 o 
   3  10   5        2.11        1.96      0.60 o 
   4  10   5        0.29        0.21      0.58 o 
   5  10   5        0.39        0.00      0.57 o 
   6  10   5      394.75      399.64      6.09 o 
   7  10   5        8.33        6.95      1.28 o 
  -5  11   5        6.10        8.21      0.83 o 
  -4  11   5      166.65      152.96      3.28 o 
  -3  11   5      377.88      364.68      6.61 o 
  -2  11   5       77.94       74.86      2.67 o 
  -1  11   5        5.65        7.94      0.81 o 
   0  11   5       34.29       30.31      1.42 o 
   1  11   5      126.66      128.91      2.68 o 
   2  11   5       69.58       65.11      1.84 o 
   3  11   5      150.43      145.55      3.04 o 
   4  11   5       57.02       59.74      2.21 o 
   5  11   5       22.61       24.38      1.30 o 
   6  11   5       15.31       15.64      1.09 o 
  -3  12   5      458.76      418.62      7.58 o 
  -2  12   5      124.90      117.56      2.88 o 
  -1  12   5        0.87        1.40      0.72 o 
   0  12   5        8.26        7.03      0.91 o 
   1  12   5       12.10       11.89      1.34 o 
   2  12   5        6.00        4.27      0.88 o 
   3  12   5        4.48        6.42      0.87 o 
   4  12   5        5.83        3.91      0.88 o 
   5  12   5       27.27       30.07      1.70 o 
  -1  13   5       19.69       18.74      1.25 o 
   0  13   5      126.56      124.27      3.20 o 
   1  13   5        9.31        9.58      1.05 o 
   2  13   5        1.59        0.45      0.80 o 
  -1 -10   6        9.05        9.35      0.98 o 
   0 -10   6       20.46       22.21      1.24 o 
   1 -10   6      151.09      154.64      3.28 o 
   2 -10   6       50.50       48.82      1.68 o 
   3 -10   6        3.58        3.50      0.99 o 
   4 -10   6       15.11       14.26      0.95 o 
  -3  -9   6       10.47        9.37      0.82 o 
  -2  -9   6       18.52       21.33      1.32 o 
  -1  -9   6       17.07       19.56      1.00 o 
   0  -9   6       56.78       55.34      2.49 o 
   1  -9   6      155.71      163.49      4.54 o 
   2  -9   6      355.10      354.22      5.91 o 
   3  -9   6      103.76      112.87      2.50 o 
   4  -9   6        1.15        1.33      0.59 o 
   5  -9   6      103.85      106.20      2.32 o 
   6  -9   6      120.33      124.08      2.50 o 
  -4  -8   6       27.03       30.48      1.19 o 
  -3  -8   6       66.05       69.44      1.71 o 
  -2  -8   6        2.70        3.64      0.62 o 
  -1  -8   6       31.28       26.63      1.93 o 
   0  -8   6        0.07        0.00      0.48 o 
   1  -8   6       19.27       17.52      0.99 o 
   2  -8   6        0.10        0.57      0.72 o 
   3  -8   6        2.52        1.90      0.56 o 
   4  -8   6      163.04      164.40      3.10 o 
   5  -8   6        0.48        0.00      0.48 o 
   6  -8   6        0.01        0.22      0.46 o 
   7  -8   6       11.67       11.28      1.18 o 
  -5  -7   6        0.62        0.00      0.53 o 
  -4  -7   6       40.33       46.08      1.40 o 
  -3  -7   6        2.93        1.73      0.57 o 
  -2  -7   6      367.26      342.11      4.77 o 
  -1  -7   6      638.19      614.53      7.80 o 
   0  -7   6      199.27      207.47      3.46 o 
   1  -7   6      110.22      111.89      2.45 o 
   2  -7   6      230.35      227.53      3.98 o 
   3  -7   6      378.60      373.46      5.95 o 
   4  -7   6       20.95       21.04      0.93 o 
   5  -7   6       82.01       82.80      1.83 o 
   6  -7   6      136.38      139.06      2.57 o 
   7  -7   6        0.50        0.45      0.41 o 
   8  -7   6       28.78       30.03      1.15 o 
  -6  -6   6       33.17       42.47      2.74 o 
  -5  -6   6        3.91        6.17      0.71 o 
  -4  -6   6        0.24        0.12      0.51 o 
  -3  -6   6       60.60       69.03      2.03 o 
  -2  -6   6      872.33      860.24      9.77 o 
  -1  -6   6        6.88        6.41      0.53 o 
   0  -6   6      255.08      250.07      3.81 o 
   1  -6   6     1352.83     1315.31     16.58 o 
   2  -6   6      287.83      281.76      4.08 o 
   3  -6   6       55.36       63.64      1.58 o 
   4  -6   6       82.82       81.25      1.81 o 
   5  -6   6       12.81       10.82      0.65 o 
   6  -6   6       35.04       38.38      1.10 o 
   7  -6   6       80.84       82.13      1.90 o 
   8  -6   6       43.89       47.93      1.75 o 
   9  -6   6       37.14       38.84      1.36 o 
  -7  -5   6        0.86        1.85      0.83 o 
  -6  -5   6        4.11        4.00      0.85 o 
  -5  -5   6       50.37       46.21      1.27 o 
  -4  -5   6        0.81        1.41      0.51 o 
  -3  -5   6        8.16        7.59      0.60 o 
  -2  -5   6      101.29      102.86      1.73 o 
  -1  -5   6      113.50      114.97      2.00 o 
   0  -5   6     1415.44     1431.70     16.10 o 
   1  -5   6      729.17      724.42      8.01 o 
   2  -5   6       20.71       20.75      0.63 o 
   3  -5   6        5.22        4.72      0.41 o 
   4  -5   6     1093.29     1076.92     13.78 o 
   5  -5   6      184.40      185.26      3.16 o 
   6  -5   6      128.32      129.94      2.39 o 
   7  -5   6       72.12       75.23      1.62 o 
   8  -5   6      203.61      208.85      4.09 o 
   9  -5   6       22.03       23.94      1.62 o 
  -7  -4   6        0.29        0.84      0.74 o 
  -6  -4   6       94.05       90.30      2.20 o 
  -5  -4   6      118.69       95.86      1.81 o 
  -4  -4   6        0.63        1.32      0.51 o 
  -3  -4   6       24.22       26.88      0.99 o 
  -2  -4   6      146.12      136.26      2.05 o 
  -1  -4   6       18.39       17.43      0.66 o 
   0  -4   6      544.64      544.06      7.98 o 
   1  -4   6      240.77      261.17      3.46 o 
   2  -4   6       41.73       39.09      0.77 o 
   3  -4   6     1152.47     1169.83     15.90 o 
   4  -4   6      105.13      109.41      1.88 o 
   5  -4   6      190.64      192.20      2.59 o 
   6  -4   6      891.61      869.06     12.48 o 
   7  -4   6      121.33      127.33      2.09 o 
   8  -4   6      162.41      158.53      2.83 o 
   9  -4   6        0.21        0.57      0.48 o 
  10  -4   6      215.47      223.69      3.91 o 
  -8  -3   6      147.31      173.85      3.77 o 
  -7  -3   6       26.98       28.40      1.78 o 
  -6  -3   6        3.16        1.73      0.77 o 
  -5  -3   6       32.25       38.28      1.12 o 
  -4  -3   6      711.09      740.19      8.42 o 
  -3  -3   6      413.84      420.33      5.05 o 
  -2  -3   6      183.64      174.15      3.08 o 
  -1  -3   6       27.14       27.69      0.80 o 
   0  -3   6        2.50        0.65      0.26 o 
   1  -3   6      262.71      316.86      3.65 o 
   2  -3   6      215.12      182.69      2.16 o 
   3  -3   6      565.59      562.11      5.77 o 
   4  -3   6        2.45        1.52      0.26 o 
   5  -3   6      418.89      408.75      4.57 o 
   6  -3   6      178.71      176.39      2.42 o 
   7  -3   6       97.30       92.60      1.97 o 
   8  -3   6        2.36        2.02      0.52 o 
   9  -3   6       24.20       27.74      1.07 o 
  10  -3   6      174.29      176.17      3.93 o 
  -8  -2   6        0.38        0.68      0.72 o 
  -7  -2   6        6.31        3.76      0.76 o 
  -6  -2   6      174.89      174.00      3.21 o 
  -5  -2   6      253.42      228.11      3.44 o 
  -4  -2   6       52.86       57.73      1.26 o 
  -3  -2   6      649.78      597.59      6.83 o 
  -2  -2   6     1267.69     1287.98     13.03 o 
  -1  -2   6       55.11       66.23      1.10 o 
   0  -2   6       48.63       54.33      0.91 o 
   1  -2   6        8.47        6.60      0.40 o 
   2  -2   6      325.83      311.54      4.02 o 
   3  -2   6        0.02        0.34      0.19 o 
   4  -2   6       94.00       91.00      1.21 o 
   5  -2   6       81.77       79.93      1.21 o 
   6  -2   6       92.65       83.36      1.18 o 
   7  -2   6      605.86      598.88      8.86 o 
   8  -2   6      288.07      287.40      4.68 o 
   9  -2   6       95.41       96.00      2.55 o 
  10  -2   6       21.83       23.98      1.63 o 
  -8  -1   6        0.21        0.28      0.69 o 
  -7  -1   6       55.20       55.41      1.75 o 
  -6  -1   6      168.59      165.44      3.03 o 
  -5  -1   6       12.79        8.53      0.67 o 
  -4  -1   6      196.48      192.36      2.58 o 
  -3  -1   6        4.12        3.12      0.39 o 
  -2  -1   6       84.33       83.71      1.41 o 
  -1  -1   6      150.72      154.79      2.09 o 
   0  -1   6      737.56      744.19      8.61 o 
   1  -1   6       22.99       34.75      0.71 o 
   2  -1   6       90.78      108.55      1.47 o 
   3  -1   6       94.76      105.40      1.48 o 
   4  -1   6      452.01      434.38      4.54 o 
   5  -1   6       74.82       72.07      1.04 o 
   6  -1   6      348.68      368.53      3.93 o 
   7  -1   6     1770.21     1694.18     23.79 o 
   8  -1   6      862.30      830.54     14.14 o 
   9  -1   6        4.74        4.60      0.80 o 
  10  -1   6       89.65       91.95      2.63 o 
  -8   0   6       34.80       39.83      2.18 o 
  -7   0   6       97.50       96.99      2.45 o 
  -6   0   6      327.57      300.84      4.26 o 
  -5   0   6       14.33        9.91      0.62 o 
  -4   0   6      521.69      537.69      6.17 o 
  -3   0   6      213.41      207.80      2.72 o 
  -2   0   6       91.90       95.46      1.49 o 
  -1   0   6        2.07        4.47      0.34 o 
   0   0   6      497.25      508.27      6.02 o 
   1   0   6      174.80      213.22      2.57 o 
   2   0   6      126.49      140.75      1.81 o 
   3   0   6     1432.15     1399.05     16.75 o 
   4   0   6      289.93      308.06      3.63 o 
   5   0   6       12.83       13.26      0.66 o 
   6   0   6      312.68      311.67      3.65 o 
   7   0   6      171.20      175.76      5.10 o 
   8   0   6      130.71      126.56      2.99 o 
   9   0   6      228.90      227.79      4.73 o 
  10   0   6      136.75      131.22      3.27 o 
  -8   1   6        0.89        0.00      0.73 o 
  -7   1   6        5.36        5.43      0.65 o 
  -6   1   6      189.09      166.08      2.69 o 
  -5   1   6       88.07       89.36      1.92 o 
  -4   1   6      437.90      420.70      5.41 o 
  -3   1   6       93.96      100.70      1.73 o 
  -2   1   6      680.69      752.84      8.27 o 
  -1   1   6      331.85      323.19      3.79 o 
   0   1   6       42.94       52.19      1.13 o 
   1   1   6      901.29     1021.67     10.80 o 
   2   1   6       44.88       51.89      0.90 o 
   3   1   6      148.04      170.23      2.13 o 
   4   1   6      108.46      102.95      1.37 o 
   5   1   6        2.55        2.25      0.33 o 
   6   1   6       17.93       14.50      0.54 o 
   7   1   6        9.72       10.91      0.72 o 
   8   1   6       19.24       18.23      0.88 o 
   9   1   6      174.22      171.81      3.85 o 
  10   1   6        0.00        0.83      0.71 o 
  -8   2   6       83.31       81.00      2.04 o 
  -7   2   6       15.52       12.73      0.87 o 
  -6   2   6      349.24      335.51      4.99 o 
  -5   2   6        2.16        0.75      0.51 o 
  -4   2   6      435.34      414.78      5.32 o 
  -3   2   6      436.67      445.92      5.19 o 
  -2   2   6       45.59       35.99      0.83 o 
  -1   2   6      598.17      620.31      6.92 o 
   0   2   6        3.57        6.38      0.55 o 
   1   2   6       48.58       29.12      0.78 o 
   2   2   6      102.99      116.48      1.72 o 
   3   2   6     1408.39     1516.97     15.80 o 
   4   2   6        1.79        0.74      0.27 o 
   5   2   6       11.32       16.00      0.88 o 
   6   2   6      615.53      599.04      7.95 o 
   7   2   6        7.64        8.88      0.58 o 
   8   2   6      106.53      112.04      2.36 o 
   9   2   6       18.58       21.22      1.24 o 
  10   2   6       85.27       95.37      2.53 o 
  -8   3   6        5.20        5.62      0.75 o 
  -7   3   6       54.70       53.83      1.78 o 
  -6   3   6       14.23       10.84      0.73 o 
  -5   3   6       77.62       83.52      1.76 o 
  -4   3   6      140.31      133.26      1.95 o 
  -3   3   6       80.19       88.79      2.51 o 
  -2   3   6      101.79      103.61      1.55 o 
  -1   3   6      891.60      971.93     11.19 o 
   0   3   6      256.96      230.15      3.01 o 
   1   3   6       45.83       36.75      0.90 o 
   2   3   6       85.09       85.12      1.39 o 
   3   3   6      594.81      599.05      8.18 o 
   4   3   6       77.02       80.79      1.51 o 
   5   3   6       52.62       62.92      1.19 o 
   6   3   6       60.03       59.14      1.16 o 
   7   3   6      112.74      114.82      2.36 o 
   8   3   6        0.67        0.00      0.48 o 
   9   3   6        0.35        0.00      0.57 o 
  10   3   6        0.59        1.31      0.89 o 
  -8   4   6        0.51        0.12      0.70 o 
  -7   4   6       46.14       44.18      1.72 o 
  -6   4   6        2.84        3.82      0.69 o 
  -5   4   6        3.96        5.03      0.75 o 
  -4   4   6       54.53       55.72      1.11 o 
  -3   4   6       11.99       16.16      0.54 o 
  -2   4   6       61.23       63.48      1.22 o 
  -1   4   6      305.74      298.82      3.79 o 
   0   4   6       12.00       11.21      0.47 o 
   1   4   6      567.19      559.41      6.58 o 
   2   4   6      332.62      316.83      4.36 o 
   3   4   6      267.16      242.32      3.50 o 
   4   4   6      145.13      134.51      2.23 o 
   5   4   6      510.13      528.76      6.43 o 
   6   4   6      463.20      436.06      5.44 o 
   7   4   6       92.03       96.50      2.13 o 
   8   4   6       17.26       21.71      1.20 o 
   9   4   6        5.65        3.77      0.73 o 
  10   4   6        4.44        7.57      1.04 o 
  -8   5   6        0.14        0.61      0.85 o 
  -7   5   6        3.95        4.56      0.73 o 
  -6   5   6       11.37       12.95      0.87 o 
  -5   5   6      111.48       99.92      2.21 o 
  -4   5   6       44.20       47.11      1.20 o 
  -3   5   6      181.15      159.70      1.99 o 
  -2   5   6       18.91       21.06      0.78 o 
  -1   5   6        0.02        0.78      0.25 o 
   0   5   6       12.58       15.26      0.57 o 
   1   5   6       30.16       23.50      0.70 o 
   2   5   6        0.09        0.49      0.39 o 
   3   5   6       12.49       17.00      0.63 o 
   4   5   6      109.88      105.81      1.76 o 
   5   5   6       12.42       13.75      0.57 o 
   6   5   6      280.41      279.47      3.79 o 
   7   5   6      135.78      133.84      2.33 o 
   8   5   6      142.17      154.20      2.92 o 
   9   5   6        0.01        0.00      0.66 o 
  10   5   6      210.76      220.23      4.58 o 
  -8   6   6       11.29       11.89      1.06 o 
  -7   6   6       14.97       19.36      1.06 o 
  -6   6   6      172.39      166.24      3.20 o 
  -5   6   6        0.19        0.83      0.53 o 
  -4   6   6      407.48      396.50      4.93 o 
  -3   6   6      340.37      342.97      4.40 o 
  -2   6   6        4.66        6.13      0.44 o 
  -1   6   6       40.12       43.55      0.96 o 
   0   6   6        6.20        4.62      0.37 o 
   1   6   6      211.72      217.16      2.72 o 
   2   6   6        0.46        0.39      0.35 o 
   3   6   6      199.44      207.51      2.90 o 
   4   6   6       25.50       21.75      0.78 o 
   5   6   6       56.92       50.66      1.11 o 
   6   6   6        1.20        2.74      0.48 o 
   7   6   6       61.09       53.11      1.43 o 
   8   6   6        6.25        8.31      0.88 o 
   9   6   6       42.76       36.53      1.47 o 
  10   6   6       92.26       94.05      2.45 o 
  -7   7   6        0.70        1.00      0.66 o 
  -6   7   6       11.51       18.01      1.03 o 
  -5   7   6      145.11      141.41      3.06 o 
  -4   7   6        7.29        6.97      0.80 o 
  -3   7   6      783.45      766.63     12.42 o 
  -2   7   6     1154.65     1176.27     15.21 o 
  -1   7   6       10.43       12.54      0.56 o 
   0   7   6       65.58       66.02      1.56 o 
   1   7   6        3.10        2.68      0.39 o 
   2   7   6      100.96       94.78      1.64 o 
   3   7   6       78.33       73.49      1.45 o 
   4   7   6       10.80        8.95      0.58 o 
   5   7   6       65.42       66.23      1.36 o 
   6   7   6       43.33       41.69      1.27 o 
   7   7   6        0.37        0.28      0.59 o 
   8   7   6      121.62      119.07      2.63 o 
   9   7   6      100.09       95.99      2.42 o 
  -7   8   6       18.94       20.44      1.16 o 
  -6   8   6        1.20        0.40      0.72 o 
  -5   8   6        4.98        6.15      0.73 o 
  -4   8   6        0.07        0.62      0.58 o 
  -3   8   6        0.04        0.04      0.52 o 
  -2   8   6        0.16        0.00      0.44 o 
  -1   8   6      252.24      249.17      5.45 o 
   0   8   6      157.16      151.02      2.64 o 
   1   8   6       51.58       44.22      1.05 o 
   2   8   6       44.69       37.85      1.02 o 
   3   8   6       33.52       38.72      1.01 o 
   4   8   6        6.51        6.98      0.56 o 
   5   8   6       69.65       71.84      1.46 o 
   6   8   6       55.60       53.58      1.35 o 
   7   8   6       19.13       21.11      1.04 o 
   8   8   6      337.64      349.89      5.59 o 
   9   8   6       10.74       11.93      1.30 o 
  -6   9   6       54.18       58.83      1.83 o 
  -5   9   6       28.52       34.96      1.40 o 
  -4   9   6       24.41       22.55      1.11 o 
  -3   9   6       35.07       40.62      1.45 o 
  -2   9   6      444.17      430.06      7.59 o 
  -1   9   6       16.31       13.99      1.04 o 
   0   9   6       90.53       83.50      2.42 o 
   1   9   6      351.90      345.22      5.49 o 
   2   9   6      117.51      121.37      2.66 o 
   3   9   6      438.78      449.05      5.84 o 
   4   9   6      130.90      123.83      2.21 o 
   5   9   6      112.76      110.33      2.11 o 
   6   9   6       56.50       55.78      1.53 o 
   7   9   6        6.27       10.99      1.13 o 
   8   9   6        4.25        8.26      1.47 o 
  -5  10   6       10.26        8.41      1.38 o 
  -4  10   6       71.72       69.25      1.98 o 
  -3  10   6       23.70       26.27      1.36 o 
  -2  10   6        1.57        1.81      0.64 o 
  -1  10   6       20.12       18.42      1.07 o 
   0  10   6       62.12       60.72      1.63 o 
   1  10   6      162.69      161.44      3.09 o 
   2  10   6      167.75      158.90      3.11 o 
   3  10   6       58.30       61.65      1.78 o 
   4  10   6       23.54       22.71      1.05 o 
   5  10   6      138.99      140.15      2.78 o 
   6  10   6        4.24        2.25      0.77 o 
   7  10   6        3.95        4.43      1.22 o 
  -4  11   6      135.14      140.22      3.19 o 
  -3  11   6        5.50        6.16      0.88 o 
  -2  11   6        0.77        0.00      0.63 o 
  -1  11   6        2.75        1.91      0.67 o 
   0  11   6       15.04       14.79      1.09 o 
   1  11   6       16.79       16.31      1.08 o 
   2  11   6        0.17        0.67      0.63 o 
   3  11   6      138.77      139.42      2.99 o 
   4  11   6      139.81      139.86      3.07 o 
   5  11   6      234.73      251.11      4.67 o 
   6  11   6        3.76        4.03      0.88 o 
  -3  12   6       15.01       12.76      1.51 o 
  -2  12   6        9.55       10.76      0.99 o 
  -1  12   6      115.47      120.66      3.04 o 
   0  12   6       38.23       36.12      2.40 o 
   1  12   6        0.77        0.03      0.71 o 
   2  12   6       10.47        8.88      1.04 o 
   3  12   6        2.16        2.21      0.75 o 
   4  12   6       19.89       18.84      1.48 o 
   5  12   6      179.34      191.86      3.97 o 
   0  13   6       13.34       12.65      1.15 o 
   1  13   6        5.67       10.61      1.28 o 
   2  13   6      109.97      116.58      3.70 o 
  -2  -9   7       32.75       29.08      1.28 o 
  -1  -9   7       68.95       80.08      2.27 o 
   0  -9   7        0.01        0.00      0.62 o 
   1  -9   7        0.82        0.00      0.62 o 
   2  -9   7       11.29       13.81      1.00 o 
   3  -9   7       58.38       57.41      1.77 o 
   4  -9   7       10.46        8.57      0.84 o 
   5  -9   7        1.34        1.66      0.65 o 
  -3  -8   7       30.15       26.72      1.44 o 
  -2  -8   7       56.98       59.20      1.61 o 
  -1  -8   7        0.66        1.73      0.63 o 
   0  -8   7       18.20       15.83      1.04 o 
   1  -8   7      104.49      106.45      2.52 o 
   2  -8   7        7.12        6.96      0.78 o 
   3  -8   7        0.18        0.00      0.53 o 
   4  -8   7       82.27       80.81      2.76 o 
   5  -8   7      126.36      130.80      2.70 o 
   6  -8   7      113.09      117.25      2.48 o 
  -4  -7   7        0.57        1.25      0.62 o 
  -3  -7   7       35.79       34.78      1.24 o 
  -2  -7   7        1.86        2.86      0.59 o 
  -1  -7   7        1.05        0.94      0.56 o 
   0  -7   7      463.06      471.91      6.66 o 
   1  -7   7      186.45      193.74      3.22 o 
   2  -7   7        9.57        9.86      1.15 o 
   3  -7   7        8.15        6.55      0.70 o 
   4  -7   7       22.17       21.84      1.03 o 
   5  -7   7      215.83      219.37      3.87 o 
   6  -7   7       96.38       93.96      2.52 o 
   7  -7   7       78.95       75.89      1.80 o 
  -5  -6   7        0.55        0.19      0.81 o 
  -4  -6   7        0.01        0.37      0.61 o 
  -3  -6   7        3.84        2.20      0.64 o 
  -2  -6   7        1.87        1.71      0.54 o 
  -1  -6   7      150.87      143.62      2.65 o 
   0  -6   7      335.02      321.17      4.95 o 
   1  -6   7      455.36      441.09      6.16 o 
   2  -6   7       64.06       63.30      1.48 o 
   3  -6   7       77.16       73.97      2.24 o 
   4  -6   7      102.04      101.19      2.20 o 
   5  -6   7      414.51      399.91      6.28 o 
   6  -6   7        1.21        0.69      0.52 o 
   7  -6   7        6.73        6.82      0.63 o 
   8  -6   7      114.39      111.48      2.28 o 
  -6  -5   7       12.41       17.90      1.30 o 
  -5  -5   7       82.11       94.89      2.55 o 
  -4  -5   7        2.49        0.88      0.56 o 
  -3  -5   7      138.65      132.38      2.40 o 
  -2  -5   7      107.68      107.90      2.04 o 
  -1  -5   7      132.98      140.80      2.38 o 
   0  -5   7      401.44      364.52      4.77 o 
   1  -5   7       20.17       26.21      0.96 o 
   2  -5   7      419.11      404.93      5.62 o 
   3  -5   7       10.16       10.61      0.67 o 
   4  -5   7      128.81      130.33      2.55 o 
   5  -5   7      280.17      275.98      4.55 o 
   6  -5   7       12.44       12.33      0.81 o 
   7  -5   7        4.57        4.27      0.57 o 
   8  -5   7      118.56      113.07      2.30 o 
   9  -5   7       14.14       15.10      0.83 o 
  -6  -4   7       28.03       30.05      1.49 o 
  -5  -4   7       44.23       47.25      1.45 o 
  -4  -4   7        9.37       14.72      0.77 o 
  -3  -4   7      441.46      425.29      5.22 o 
  -2  -4   7      263.47      261.63      4.46 o 
  -1  -4   7      691.74      662.23      7.52 o 
   0  -4   7      707.35      700.14      8.29 o 
   1  -4   7      314.73      331.47      4.34 o 
   2  -4   7        4.63        3.35      0.37 o 
   3  -4   7      102.83      114.91      1.67 o 
   4  -4   7      416.83      410.99      5.58 o 
   5  -4   7      186.54      189.57      3.31 o 
   6  -4   7      358.99      336.21      5.35 o 
   7  -4   7        0.81        1.28      0.49 o 
   8  -4   7       14.82       17.06      1.13 o 
   9  -4   7        8.46        8.92      0.73 o 
  -7  -3   7       61.37       72.22      2.09 o 
  -6  -3   7       37.52       32.92      1.34 o 
  -5  -3   7        6.72        5.92      0.70 o 
  -4  -3   7      778.08      749.42      8.61 o 
  -3  -3   7      464.54      453.12      6.82 o 
  -2  -3   7      180.08      168.44      2.42 o 
  -1  -3   7      558.00      564.94      6.49 o 
   0  -3   7     1637.64     1631.90     18.45 o 
   1  -3   7      106.23      106.59      1.85 o 
   2  -3   7       13.37       10.05      0.47 o 
   3  -3   7        0.67        2.30      0.30 o 
   4  -3   7      115.55      114.40      2.03 o 
   5  -3   7        4.18        3.57      0.43 o 
   6  -3   7      246.37      239.42      4.00 o 
   7  -3   7      405.55      414.62      5.68 o 
   8  -3   7       21.42       23.27      1.00 o 
   9  -3   7        0.09        0.00      0.51 o 
  10  -3   7       76.64       80.90      2.43 o 
  -7  -2   7        2.89        2.99      0.78 o 
  -6  -2   7       10.33       13.91      0.97 o 
  -5  -2   7       36.00       34.76      1.21 o 
  -4  -2   7       26.14       24.40      0.88 o 
  -3  -2   7       94.79       85.73      1.57 o 
  -2  -2   7       39.67       36.61      0.94 o 
  -1  -2   7      796.77      806.39      8.38 o 
   0  -2   7      633.16      694.61      7.61 o 
   1  -2   7       48.69       46.07      0.94 o 
   2  -2   7      364.15      347.39      5.64 o 
   3  -2   7        3.02        1.85      0.26 o 
   4  -2   7       79.66       74.48      1.12 o 
   5  -2   7       67.95       66.36      1.25 o 
   6  -2   7      622.21      624.29      8.13 o 
   7  -2   7      102.96      103.32      2.16 o 
   8  -2   7       14.17       13.41      0.80 o 
   9  -2   7       48.50       42.53      1.66 o 
  10  -2   7      116.71      129.51      3.26 o 
  -7  -1   7        0.01        0.28      0.70 o 
  -6  -1   7       10.40        7.85      0.82 o 
  -5  -1   7      112.30      128.30      2.55 o 
  -4  -1   7        1.42        1.49      0.41 o 
  -3  -1   7      271.70      266.60      3.22 o 
  -2  -1   7      494.00      456.74      5.35 o 
  -1  -1   7      764.96      780.89      8.66 o 
   0  -1   7       80.41       90.10      1.51 o 
   1  -1   7       61.72       48.41      0.99 o 
   2  -1   7     2098.66     2272.74     27.96 o 
   3  -1   7      414.96      452.50      7.69 o 
   4  -1   7      728.46      715.28     10.79 o 
   5  -1   7      364.80      339.49      3.72 o 
   6  -1   7        3.04        3.68      0.44 o 
   7  -1   7       18.81       18.19      0.87 o 
   8  -1   7       79.54       80.50      2.28 o 
   9  -1   7       79.88       73.98      3.15 o 
  10  -1   7       97.17       97.08      2.76 o 
  -8   0   7        0.08        0.57      0.85 o 
  -7   0   7        1.16        0.00      0.59 o 
  -6   0   7        0.82        0.87      0.54 o 
  -5   0   7        1.36        0.00      0.48 o 
  -4   0   7        6.69        6.89      0.53 o 
  -3   0   7      447.96      432.35      5.12 o 
  -2   0   7        3.97        4.29      0.43 o 
  -1   0   7     1141.45     1124.27     12.16 o 
   0   0   7        8.86        2.16      0.33 o 
   1   0   7      312.52      294.50      3.73 o 
   2   0   7        3.06        5.23      0.34 o 
   3   0   7      292.98      286.62      3.35 o 
   4   0   7     1469.06     1480.22     16.91 o 
   5   0   7      131.45      126.65      1.76 o 
   6   0   7      604.31      594.46      6.79 o 
   7   0   7       12.33       10.36      0.87 o 
   8   0   7        0.46        2.07      0.67 o 
   9   0   7       40.95       39.13      1.66 o 
  10   0   7        9.39       10.69      1.09 o 
  -8   1   7       74.63       75.02      2.37 o 
  -7   1   7      128.07      123.67      2.36 o 
  -6   1   7       16.71       21.27      1.03 o 
  -5   1   7        5.95        5.36      0.69 o 
  -4   1   7      272.19      292.20      4.05 o 
  -3   1   7       82.69       78.71      1.56 o 
  -2   1   7      113.98      108.42      1.68 o 
  -1   1   7      132.18      152.14      2.10 o 
   0   1   7        0.27        0.11      0.27 o 
   1   1   7        5.89        9.73      0.45 o 
   2   1   7       44.48       49.60      1.08 o 
   3   1   7      264.87      239.57      2.90 o 
   4   1   7      177.02      199.79      2.70 o 
   5   1   7      888.10      868.87     10.16 o 
   6   1   7      388.53      382.49      4.87 o 
   7   1   7      698.75      675.84      9.97 o 
   8   1   7       16.14       10.24      0.93 o 
   9   1   7       31.56       34.47      1.60 o 
  10   1   7      178.66      187.19      4.28 o 
  -8   2   7       95.27      120.70      2.69 o 
  -7   2   7       27.14       27.85      1.20 o 
  -6   2   7       15.58       14.91      1.09 o 
  -5   2   7      939.27      895.87     11.89 o 
  -4   2   7       11.16       12.82      0.70 o 
  -3   2   7       74.80       67.08      1.40 o 
  -2   2   7       19.52       27.01      1.39 o 
  -1   2   7      212.66      206.60      3.13 o 
   0   2   7        0.08        0.78      0.33 o 
   1   2   7        0.42        1.28      0.33 o 
   2   2   7      416.18      403.43      5.41 o 
   3   2   7      408.38      408.54      6.11 o 
   4   2   7      357.76      349.24      4.71 o 
   5   2   7      250.22      235.43      2.93 o 
   6   2   7     1828.49     1839.32     25.36 o 
   7   2   7      376.92      352.86      5.64 o 
   8   2   7        5.54        6.22      0.78 o 
   9   2   7      100.51      104.01      2.81 o 
  10   2   7        9.35       13.21      1.50 o 
  -8   3   7       24.17       19.55      1.11 o 
  -7   3   7       73.75       69.05      3.22 o 
  -6   3   7       10.61        8.66      0.89 o 
  -5   3   7      367.22      368.51      6.59 o 
  -4   3   7        7.48        8.32      0.60 o 
  -3   3   7       78.43       81.34      1.44 o 
  -2   3   7       56.14       47.09      1.08 o 
  -1   3   7        0.76        0.64      0.35 o 
   0   3   7       26.38       27.16      0.85 o 
   1   3   7      282.97      267.51      3.79 o 
   2   3   7       45.30       42.08      1.86 o 
   3   3   7      227.81      221.14      2.97 o 
   4   3   7      531.25      558.71      7.34 o 
   5   3   7      645.47      644.44      9.42 o 
   6   3   7      298.59      309.28      4.49 o 
   7   3   7      179.17      161.69      3.07 o 
   8   3   7        5.55        7.02      0.92 o 
   9   3   7      132.58      125.11      3.98 o 
  10   3   7       22.01       23.69      1.37 o 
  -8   4   7       26.44       25.78      1.70 o 
  -7   4   7        0.35        0.53      0.68 o 
  -6   4   7       10.75        9.48      0.90 o 
  -5   4   7       11.71        9.01      0.69 o 
  -4   4   7       34.75       29.71      1.05 o 
  -3   4   7     1213.99     1170.16     12.75 o 
  -2   4   7      219.04      209.39      2.74 o 
  -1   4   7        3.56        4.75      0.42 o 
   0   4   7      116.66      139.25      2.27 o 
   1   4   7      286.27      319.73      4.46 o 
   2   4   7     1231.69     1275.06     14.44 o 
   3   4   7      218.67      228.44      3.39 o 
   4   4   7       50.04       55.64      1.29 o 
   5   4   7      214.67      229.80      3.17 o 
   6   4   7      622.80      609.31      8.65 o 
   7   4   7       41.98       40.33      1.56 o 
   8   4   7       45.25       43.43      1.76 o 
   9   4   7        2.08        3.79      0.75 o 
  10   4   7      119.48      124.75      3.14 o 
  -7   5   7       31.00       29.17      1.35 o 
  -6   5   7        8.04        6.93      0.80 o 
  -5   5   7        5.85        7.56      1.04 o 
  -4   5   7      135.04      141.66      2.46 o 
  -3   5   7      148.66      159.23      2.38 o 
  -2   5   7      184.76      190.14      4.30 o 
  -1   5   7       33.62       32.49      0.84 o 
   0   5   7       59.19       57.73      1.06 o 
   1   5   7       77.89       81.54      1.45 o 
   2   5   7      244.93      239.39      3.56 o 
   3   5   7      135.25      131.84      2.26 o 
   4   5   7      354.92      369.59      5.18 o 
   5   5   7       65.93       65.93      1.50 o 
   6   5   7        0.10        0.06      0.33 o 
   7   5   7        6.69        5.37      0.59 o 
   8   5   7       13.04       13.37      1.03 o 
   9   5   7       26.27       30.26      1.30 o 
  10   5   7       82.40       84.62      2.63 o 
  -7   6   7       32.07       36.91      1.65 o 
  -6   6   7       18.62       21.19      1.09 o 
  -5   6   7        5.56        8.13      0.81 o 
  -4   6   7      422.65      413.28      6.60 o 
  -3   6   7       21.55       20.44      0.80 o 
  -2   6   7       43.66       41.30      0.94 o 
  -1   6   7      217.86      226.02      3.39 o 
   0   6   7        0.02        0.00      0.31 o 
   1   6   7        6.38        6.96      0.50 o 
   2   6   7      716.53      685.57      8.15 o 
   3   6   7       18.23       18.31      0.72 o 
   4   6   7      311.84      309.23      4.11 o 
   5   6   7       26.76       24.61      0.89 o 
   6   6   7        0.05        0.18      0.34 o 
   7   6   7       40.96       37.52      1.86 o 
   8   6   7      125.70      120.76      3.84 o 
   9   6   7       40.47       32.80      1.47 o 
  -7   7   7        9.65        9.84      0.98 o 
  -6   7   7       13.92       14.50      1.62 o 
  -5   7   7       15.90        9.57      0.98 o 
  -4   7   7      138.43      126.88      2.92 o 
  -3   7   7       12.23       10.84      0.91 o 
  -2   7   7        8.03        9.13      1.16 o 
  -1   7   7       68.65       69.10      1.50 o 
   0   7   7       45.90       37.50      0.99 o 
   1   7   7       82.97       76.48      1.59 o 
   2   7   7        6.11        7.11      0.55 o 
   3   7   7        1.71        1.32      0.45 o 
   4   7   7       75.63       71.06      1.49 o 
   5   7   7        5.79        7.08      0.59 o 
   6   7   7       62.21       66.19      1.42 o 
   7   7   7       11.14       13.41      1.00 o 
   8   7   7       14.91       12.51      1.03 o 
   9   7   7       90.52       93.31      2.41 o 
  -6   8   7        0.00        0.00      0.63 o 
  -5   8   7       80.00       75.08      2.15 o 
  -4   8   7      143.73      149.12      3.29 o 
  -3   8   7       97.60       91.39      2.32 o 
  -2   8   7      342.72      322.73      5.10 o 
  -1   8   7       31.54       32.42      1.17 o 
   0   8   7      141.05      134.54      2.95 o 
   1   8   7        5.23        4.73      0.54 o 
   2   8   7      354.28      346.04      4.98 o 
   3   8   7      181.72      178.31      2.70 o 
   4   8   7        9.09        7.80      0.58 o 
   5   8   7        1.87        0.51      0.47 o 
   6   8   7      116.66      123.32      2.11 o 
   7   8   7       14.73       12.06      0.98 o 
   8   8   7        5.95        8.49      1.19 o 
  -6   9   7       25.99       30.35      1.45 o 
  -5   9   7        1.12        1.12      0.75 o 
  -4   9   7       21.80       23.43      1.59 o 
  -3   9   7       47.77       45.59      2.63 o 
  -2   9   7        9.61        9.74      0.86 o 
  -1   9   7       93.39       88.21      1.99 o 
   0   9   7       37.87       35.21      1.26 o 
   1   9   7      132.10      131.35      2.67 o 
   2   9   7        8.66        5.73      0.71 o 
   3   9   7        0.32        0.43      0.53 o 
   4   9   7      230.92      227.63      3.43 o 
   5   9   7       10.47       10.47      0.76 o 
   6   9   7        0.54        0.02      0.54 o 
   7   9   7       33.68       36.66      1.67 o 
   8   9   7       47.18       40.17      2.59 o 
  -5  10   7        2.67        6.73      0.89 o 
  -4  10   7      138.27      131.94      3.10 o 
  -3  10   7      101.02       98.36      2.55 o 
  -2  10   7       13.13       11.97      0.95 o 
  -1  10   7        4.27        6.23      0.80 o 
   0  10   7       26.40       24.33      2.04 o 
   1  10   7      117.76      120.55      2.60 o 
   2  10   7      121.46      113.32      2.54 o 
   3  10   7       81.47       78.66      2.08 o 
   4  10   7        9.38        8.58      0.87 o 
   5  10   7        8.36        9.64      0.94 o 
   6  10   7       57.39       57.71      1.77 o 
   7  10   7      119.99      127.26      3.74 o 
  -4  11   7       81.14       85.90      2.44 o 
  -3  11   7       76.22       86.89      2.44 o 
  -2  11   7        1.64        1.70      0.72 o 
  -1  11   7        9.14        8.97      0.93 o 
   0  11   7       77.03       74.44      2.28 o 
   1  11   7        0.02        0.00      0.60 o 
   2  11   7      237.31      233.77      4.27 o 
   3  11   7       22.47       22.64      1.20 o 
   4  11   7       21.57       19.18      1.17 o 
   5  11   7        7.48        8.77      1.15 o 
   6  11   7       86.02       89.61      2.48 o 
  -2  12   7        1.51        1.65      0.77 o 
  -1  12   7       95.84      107.26      2.91 o 
   0  12   7        4.35        6.82      1.25 o 
   1  12   7      136.58      132.54      3.40 o 
   2  12   7      224.98      222.70      8.69 o 
   3  12   7        4.52        6.88      0.92 o 
   4  12   7        0.90        0.80      0.75 o 
   1  -9   8       10.40       10.33      1.44 o 
   2  -9   8        0.81        0.00      0.65 o 
  -2  -8   8        7.20        6.20      0.83 o 
  -1  -8   8       17.13       18.29      1.06 o 
   0  -8   8        2.02        3.08      0.76 o 
   1  -8   8       35.61       32.98      1.43 o 
   2  -8   8       72.45       74.65      2.08 o 
   3  -8   8        1.09        2.28      0.67 o 
   4  -8   8       75.62       79.44      2.10 o 
   5  -8   8       14.62       16.24      1.08 o 
  -3  -7   8       35.59       38.61      1.36 o 
  -2  -7   8       11.23        9.01      0.79 o 
  -1  -7   8      141.81      138.05      2.73 o 
   0  -7   8        0.10        0.29      0.75 o 
   1  -7   8        5.97        4.17      0.75 o 
   2  -7   8        1.40        1.56      0.62 o 
   3  -7   8        2.72        1.80      0.61 o 
   4  -7   8        7.50        9.45      0.86 o 
   5  -7   8       38.57       34.49      1.33 o 
   6  -7   8       13.32       14.50      1.04 o 
  -4  -6   8       23.31       26.50      1.27 o 
  -3  -6   8        3.00        3.19      0.75 o 
  -2  -6   8        0.29        0.73      0.53 o 
  -1  -6   8       71.39       64.91      1.85 o 
   0  -6   8       61.94       50.48      2.06 o 
   1  -6   8      234.04      224.79      4.03 o 
   2  -6   8       98.68      101.39      2.35 o 
   3  -6   8        0.29        0.00      0.49 o 
   4  -6   8       99.23      100.17      2.27 o 
   5  -6   8       29.20       24.70      1.64 o 
   6  -6   8      180.84      169.13      3.23 o 
   7  -6   8        9.20        8.71      0.77 o 
  -5  -5   8        1.25        0.85      1.22 o 
  -4  -5   8      133.79      142.48      2.92 o 
  -3  -5   8       75.93       77.74      2.00 o 
  -2  -5   8      112.39      102.17      2.26 o 
  -1  -5   8       31.33       28.00      1.32 o 
   0  -5   8      253.11      261.56      4.48 o 
   1  -5   8      143.49      129.53      2.68 o 
   2  -5   8        3.34        2.69      0.51 o 
   3  -5   8      188.07      191.18      3.10 o 
   4  -5   8       50.21       48.10      1.82 o 
   5  -5   8      258.39      234.83      4.11 o 
   6  -5   8      229.17      211.54      3.78 o 
   7  -5   8       11.11       12.49      0.82 o 
   8  -5   8       94.40       93.78      2.01 o 
  -6  -4   8        2.26        3.06      0.94 o 
  -5  -4   8       12.74       11.01      0.94 o 
  -4  -4   8        3.25        5.81      0.63 o 
  -3  -4   8      140.52      134.97      2.23 o 
  -2  -4   8      139.71      136.33      2.41 o 
  -1  -4   8      212.43      204.80      3.34 o 
   0  -4   8      180.46      177.56      2.94 o 
   1  -4   8       77.99       80.12      1.73 o 
   2  -4   8       22.81       25.93      1.03 o 
   3  -4   8        8.91        9.44      0.62 o 
   4  -4   8        0.75        0.86      0.40 o 
   5  -4   8        1.88        0.78      0.52 o 
   6  -4   8      685.57      666.41      9.98 o 
   7  -4   8       18.49       16.20      0.93 o 
   8  -4   8       23.11       24.84      1.07 o 
   9  -4   8        0.24        0.00      0.54 o 
  -6  -3   8      166.44      182.18      3.51 o 
  -5  -3   8       13.89       13.89      1.17 o 
  -4  -3   8       19.72       20.53      0.86 o 
  -3  -3   8        3.96        3.22      0.55 o 
  -2  -3   8       39.23       39.61      1.09 o 
  -1  -3   8      181.50      184.15      2.73 o 
   0  -3   8       13.28       10.44      0.57 o 
   1  -3   8      121.78      124.84      2.21 o 
   2  -3   8        4.68        3.44      0.49 o 
   3  -3   8       41.93       41.79      1.07 o 
   4  -3   8       14.81       16.10      0.72 o 
   5  -3   8        0.17        0.02      0.47 o 
   6  -3   8      119.37      119.01      2.50 o 
   7  -3   8      384.55      383.26      5.43 o 
   8  -3   8      393.69      374.68      6.05 o 
   9  -3   8        2.58        3.25      0.66 o 
  -6  -2   8       85.26       96.31      2.34 o 
  -5  -2   8       34.14       30.70      1.26 o 
  -4  -2   8      445.45      434.41      6.37 o 
  -3  -2   8      719.14      698.03      8.05 o 
  -2  -2   8       46.07       52.77      1.15 o 
  -1  -2   8        0.60        0.39      0.35 o 
   0  -2   8        0.74        0.29      0.31 o 
   1  -2   8       12.69        6.58      0.42 o 
   2  -2   8        3.39        1.54      0.27 o 
   3  -2   8       62.40       60.45      1.05 o 
   4  -2   8       80.96       91.50      1.43 o 
   5  -2   8      218.25      200.08      4.09 o 
   6  -2   8      322.94      310.45      5.08 o 
   7  -2   8       45.18       41.61      1.19 o 
   8  -2   8        0.32        0.75      0.56 o 
   9  -2   8       45.21       48.43      1.89 o 
  -7  -1   8        0.10        1.07      0.72 o 
  -6  -1   8       54.98       57.05      1.75 o 
  -5  -1   8       10.14       10.23      0.87 o 
  -4  -1   8      919.51      845.34      9.68 o 
  -3  -1   8        2.53        1.96      0.43 o 
  -2  -1   8     1564.44     1563.31     16.87 o 
  -1  -1   8     2384.16     2295.54     24.40 o 
   0  -1   8      394.65      416.42      5.21 o 
   1  -1   8       98.78       93.95      1.59 o 
   2  -1   8       17.65       17.28      0.71 o 
   3  -1   8      260.58      257.40      3.57 o 
   4  -1   8      167.63      171.03      2.59 o 
   5  -1   8      583.12      549.16      6.68 o 
   6  -1   8      129.10      133.71      2.32 o 
   7  -1   8       34.32       31.77      1.17 o 
   8  -1   8       22.34       20.97      1.23 o 
   9  -1   8       77.33       82.89      2.48 o 
  10  -1   8       20.37       24.59      1.44 o 
  -7   0   8        9.32        8.81      0.95 o 
  -6   0   8       18.61       18.74      0.97 o 
  -5   0   8       36.11       31.61      1.14 o 
  -4   0   8      142.77      129.63      2.32 o 
  -3   0   8       22.80       19.34      0.76 o 
  -2   0   8      468.82      480.04      5.66 o 
  -1   0   8      167.41      175.53      3.59 o 
   0   0   8       13.71       15.43      0.62 o 
   1   0   8       45.83       39.60      0.95 o 
   2   0   8       18.75       18.36      0.65 o 
   3   0   8       29.63       31.99      0.78 o 
   4   0   8       87.67       86.53      1.57 o 
   5   0   8      112.86      104.69      1.64 o 
   6   0   8      170.50      167.69      2.50 o 
   7   0   8       91.52       85.19      1.98 o 
   8   0   8        9.95        9.15      0.94 o 
   9   0   8      134.60      133.46      3.35 o 
  10   0   8        3.77        2.47      0.87 o 
  -7   1   8       37.12       39.55      1.53 o 
  -6   1   8      141.83      140.29      2.57 o 
  -5   1   8        9.38        7.43      0.77 o 
  -4   1   8        0.28        0.00      0.50 o 
  -3   1   8       48.11       47.72      1.28 o 
  -2   1   8      329.48      339.08      4.54 o 
  -1   1   8      446.08      461.62      5.70 o 
   0   1   8      116.24      119.52      1.91 o 
   1   1   8      428.68      424.89      5.25 o 
   2   1   8       32.10       34.65      0.88 o 
   3   1   8      857.97      878.21     10.19 o 
   4   1   8      216.68      222.63      3.02 o 
   5   1   8      867.85      874.97     10.30 o 
   6   1   8       59.25       60.45      1.87 o 
   7   1   8        1.25        2.50      0.60 o 
   8   1   8        8.59        6.56      0.88 o 
   9   1   8        0.13        0.28      0.71 o 
  10   1   8       52.00       52.07      2.05 o 
  -7   2   8        8.84       13.71      1.00 o 
  -6   2   8       12.77       15.45      0.96 o 
  -5   2   8       19.58       22.60      1.05 o 
  -4   2   8       70.31       65.84      1.81 o 
  -3   2   8      303.29      297.16      4.10 o 
  -2   2   8       28.86       29.13      0.96 o 
  -1   2   8       21.37       17.48      0.75 o 
   0   2   8      116.96      112.59      2.01 o 
   1   2   8      473.60      473.52      6.35 o 
   2   2   8       25.09       20.50      0.76 o 
   3   2   8     1135.87     1083.19     13.65 o 
   4   2   8      134.62      141.10      2.13 o 
   5   2   8       49.47       51.05      1.35 o 
   6   2   8       10.24       11.10      0.79 o 
   7   2   8        7.18        6.48      0.69 o 
   8   2   8        6.86        4.35      0.66 o 
   9   2   8        0.94        1.60      0.78 o 
  10   2   8       21.95       25.77      1.89 o 
  -7   3   8        6.87        8.66      1.23 o 
  -6   3   8       92.35       92.90      2.43 o 
  -5   3   8       10.48        7.46      0.73 o 
  -4   3   8      696.30      646.95      8.83 o 
  -3   3   8       69.53       72.53      1.52 o 
  -2   3   8       30.44       35.14      1.02 o 
  -1   3   8      231.57      208.72      3.21 o 
   0   3   8      346.17      374.10      5.19 o 
   1   3   8      285.39      286.45      4.12 o 
   2   3   8      208.45      224.85      3.37 o 
   3   3   8     1102.32     1077.00     12.36 o 
   4   3   8       18.93       19.76      1.16 o 
   5   3   8      975.76     1000.00     11.71 o 
   6   3   8        2.43        3.47      0.52 o 
   7   3   8       10.99       14.76      0.88 o 
   8   3   8       49.72       53.82      2.86 o 
   9   3   8        4.79        5.59      1.17 o 
  10   3   8        9.90       13.28      2.34 o 
  -7   4   8       34.89       39.00      1.65 o 
  -6   4   8       22.35       21.43      1.20 o 
  -5   4   8       30.32       31.74      1.19 o 
  -4   4   8      107.80       95.61      1.98 o 
  -3   4   8       80.08       72.12      1.64 o 
  -2   4   8      352.43      349.55      4.93 o 
  -1   4   8        7.68        8.46      0.59 o 
   0   4   8      116.16      116.19      2.07 o 
   1   4   8        0.55        0.19      0.38 o 
   2   4   8      219.67      220.74      3.05 o 
   3   4   8       11.57       15.73      0.67 o 
   4   4   8      477.43      457.51      8.79 o 
   5   4   8      850.81      821.91     10.64 o 
   6   4   8       35.29       29.13      1.05 o 
   7   4   8        4.16        2.05      0.60 o 
   8   4   8       11.36       14.54      0.94 o 
   9   4   8       66.21       71.92      2.06 o 
  10   4   8       61.99       64.39      2.24 o 
  -7   5   8       65.88       81.50      4.41 o 
  -6   5   8       83.06       83.58      3.07 o 
  -5   5   8       42.70       46.19      1.58 o 
  -4   5   8       60.91       58.15      1.49 o 
  -3   5   8        0.13        0.11      0.46 o 
  -2   5   8       18.07       16.08      0.83 o 
  -1   5   8       16.14       14.99      0.62 o 
   0   5   8       46.56       46.31      1.09 o 
   1   5   8     1032.88     1046.25     12.06 o 
   2   5   8        0.54        0.69      0.41 o 
   3   5   8       40.39       36.42      1.11 o 
   4   5   8      478.97      451.72      6.22 o 
   5   5   8      596.26      587.70      7.90 o 
   6   5   8       47.99       41.53      1.82 o 
   7   5   8       65.82       63.46      1.95 o 
   8   5   8      174.65      159.13      3.79 o 
   9   5   8       31.82       35.28      1.43 o 
  -6   6   8        3.49        4.75      0.77 o 
  -5   6   8       31.42       32.75      1.37 o 
  -4   6   8       99.52      110.58      2.54 o 
  -3   6   8        3.25        2.12      0.73 o 
  -2   6   8       86.02       85.53      1.72 o 
  -1   6   8       13.07       10.16      0.58 o 
   0   6   8        5.85        5.20      0.51 o 
   1   6   8        9.08        6.62      0.53 o 
   2   6   8       20.26       17.93      0.72 o 
   3   6   8       53.10       45.93      1.15 o 
   4   6   8        1.90        2.59      0.48 o 
   5   6   8       34.37       34.24      1.06 o 
   6   6   8       89.66       82.89      1.67 o 
   7   6   8       60.56       50.04      1.72 o 
   8   6   8      162.12      165.41      3.47 o 
   9   6   8      130.08      127.30      3.18 o 
  -6   7   8        6.43        5.43      0.90 o 
  -5   7   8       53.29       56.37      1.93 o 
  -4   7   8      109.73      105.39      2.68 o 
  -3   7   8      157.72      153.52      2.91 o 
  -2   7   8      276.11      280.99      5.65 o 
  -1   7   8       10.51       10.00      0.85 o 
   0   7   8      132.08      123.37      2.23 o 
   1   7   8      309.35      306.55      4.48 o 
   2   7   8       39.99       39.65      1.22 o 
   3   7   8        6.32        6.52      0.56 o 
   4   7   8       77.79       78.82      1.61 o 
   5   7   8       48.15       48.07      1.26 o 
   6   7   8       29.89       28.79      1.16 o 
   7   7   8       23.49       16.05      1.05 o 
   8   7   8       48.24       62.16      1.90 o 
   9   7   8        0.75        1.34      0.84 o 
  -5   8   8        1.58        1.35      0.75 o 
  -4   8   8        9.89        9.12      0.92 o 
  -3   8   8        5.85        4.60      0.75 o 
  -2   8   8        3.40        4.07      0.60 o 
  -1   8   8      490.50      490.76      7.46 o 
   0   8   8      766.86      743.94     10.84 o 
   1   8   8      192.45      199.66      3.60 o 
   2   8   8       59.24       56.45      1.46 o 
   3   8   8      275.57      281.06      4.30 o 
   4   8   8      181.42      187.12      2.90 o 
   5   8   8        8.87        6.54      0.65 o 
   6   8   8        2.13        2.59      0.55 o 
   7   8   8       13.56       12.15      1.01 o 
   8   8   8       10.20       10.13      1.05 o 
  -5   9   8       22.39       21.06      1.25 o 
  -4   9   8       27.47       25.69      1.32 o 
  -3   9   8        3.61        5.89      1.15 o 
  -2   9   8       73.15       76.23      2.21 o 
  -1   9   8       64.23       60.49      1.68 o 
   0   9   8      113.07      119.78      2.81 o 
   1   9   8      118.09      109.59      2.94 o 
   2   9   8       78.12       75.97      1.98 o 
   3   9   8       20.06       20.54      0.97 o 
   4   9   8        1.41        1.18      0.59 o 
   5   9   8      101.47      107.42      2.13 o 
   6   9   8        6.23        4.86      0.68 o 
   7   9   8       14.13       15.03      1.23 o 
  -4  10   8       26.18       28.20      1.42 o 
  -3  10   8        2.56        1.65      0.73 o 
  -2  10   8        0.99        1.08      0.71 o 
  -1  10   8       19.97       26.30      1.80 o 
   0  10   8       51.05       52.32      1.60 o 
   1  10   8      117.87      120.89      2.65 o 
   2  10   8        5.42        4.56      0.75 o 
   3  10   8        2.43        1.93      0.72 o 
   4  10   8       79.64       78.87      2.15 o 
   5  10   8      186.32      196.64      3.83 o 
   6  10   8       23.36       20.44      1.79 o 
  -3  11   8       47.01       50.52      1.90 o 
  -2  11   8        1.80        2.39      0.80 o 
  -1  11   8        1.94        2.14      0.96 o 
   0  11   8       12.69       11.15      1.34 o 
   1  11   8      159.75      166.65      3.36 o 
   2  11   8        6.50        7.58      0.90 o 
   3  11   8        7.63        8.79      0.93 o 
   4  11   8       27.44       25.97      1.39 o 
   5  11   8        4.80        2.09      0.80 o 
  -1  12   8       26.37       24.29      1.42 o 
   0  12   8        2.57        4.40      0.97 o 
   1  12   8        0.99        1.51      0.84 o 
   2  12   8       12.28       12.65      1.75 o 
   3  12   8       88.18       97.62      3.16 o 
   1  -8   9      274.18      294.96      5.43 o 
   2  -8   9        0.01        0.00      0.66 o 
   3  -8   9       38.60       39.56      1.58 o 
  -2  -7   9       24.57       27.93      1.28 o 
  -1  -7   9      111.08      114.76      2.52 o 
   0  -7   9       25.89       28.05      1.23 o 
   1  -7   9        0.03        0.00      0.63 o 
   2  -7   9        9.71        8.71      0.89 o 
   3  -7   9       39.34       40.83      1.55 o 
   4  -7   9        0.97        0.94      0.63 o 
   5  -7   9        5.40        5.20      0.77 o 
  -3  -6   9        1.31        0.83      0.70 o 
  -2  -6   9       11.31       10.79      1.20 o 
  -1  -6   9       22.24       26.37      1.18 o 
   0  -6   9      261.87      245.14      4.06 o 
   1  -6   9        4.69        4.59      0.86 o 
   2  -6   9       20.63       21.61      1.16 o 
   3  -6   9        5.87        5.42      0.75 o 
   4  -6   9       20.63       17.89      1.04 o 
   5  -6   9       74.85       74.34      1.99 o 
   6  -6   9        9.06        6.56      0.76 o 
  -4  -5   9       40.98       38.64      2.05 o 
  -3  -5   9       12.17        9.93      0.92 o 
  -2  -5   9       14.31       15.17      1.00 o 
  -1  -5   9        8.06        8.33      0.87 o 
   0  -5   9      167.48      156.46      2.90 o 
   1  -5   9       55.00       64.11      1.65 o 
   2  -5   9        9.72        7.87      0.69 o 
   3  -5   9       18.01       17.08      1.00 o 
   4  -5   9       34.58       32.99      1.32 o 
   5  -5   9      211.15      202.35      3.79 o 
   6  -5   9        1.73        2.15      0.86 o 
   7  -5   9        3.70        2.69      0.64 o 
  -5  -4   9        0.55        0.07      1.23 o 
  -4  -4   9        0.64        1.81      0.96 o 
  -3  -4   9       21.62       18.50      1.06 o 
  -2  -4   9        1.60        0.47      0.59 o 
  -1  -4   9        5.54        5.88      0.75 o 
   0  -4   9        1.67        1.81      0.59 o 
   1  -4   9        5.28        6.35      0.85 o 
   2  -4   9      618.10      582.58      8.80 o 
   3  -4   9        1.49        2.15      0.52 o 
   4  -4   9        3.12        1.34      0.56 o 
   5  -4   9       99.85       88.64      2.15 o 
   6  -4   9       99.83       89.85      2.16 o 
   7  -4   9      177.29      168.39      3.53 o 
   8  -4   9       13.11       14.63      0.84 o 
  -5  -3   9        0.16        0.10      0.69 o 
  -4  -3   9       19.91       19.68      1.09 o 
  -3  -3   9       10.48       12.13      0.73 o 
  -2  -3   9        1.91        1.40      0.53 o 
  -1  -3   9       56.42       59.54      1.56 o 
   0  -3   9      113.76      104.93      2.10 o 
   1  -3   9      288.67      289.16      5.43 o 
   2  -3   9       69.21       73.37      1.92 o 
   3  -3   9        0.58        1.20      0.48 o 
   4  -3   9      687.97      642.19      8.71 o 
   5  -3   9      425.64      386.65      6.27 o 
   6  -3   9        9.75        7.87      0.77 o 
   7  -3   9       55.07       58.76      1.72 o 
   8  -3   9      142.29      145.71      3.00 o 
  -6  -2   9       33.74       35.23      1.52 o 
  -5  -2   9       78.83       72.75      2.00 o 
  -4  -2   9        7.72        5.78      1.03 o 
  -3  -2   9       24.62       28.49      1.09 o 
  -2  -2   9     1146.32     1119.79     11.64 o 
  -1  -2   9       72.34       75.27      1.44 o 
   0  -2   9        3.77        2.81      0.42 o 
   1  -2   9        1.41        0.75      0.37 o 
   2  -2   9        6.59        8.53      0.54 o 
   3  -2   9        4.52        6.89      0.61 o 
   4  -2   9      397.42      365.18      5.22 o 
   5  -2   9      336.99      311.92      4.56 o 
   6  -2   9       71.66       78.87      1.97 o 
   7  -2   9      317.14      313.80      5.62 o 
   8  -2   9       11.97       14.64      0.94 o 
   9  -2   9        2.41        2.27      0.88 o 
  -6  -1   9        6.19        9.29      0.93 o 
  -5  -1   9       21.84       28.70      1.31 o 
  -4  -1   9        1.93        0.48      0.54 o 
  -3  -1   9        4.85        4.38      0.51 o 
  -2  -1   9        0.02        0.00      0.43 o 
  -1  -1   9       45.55       43.00      1.15 o 
   0  -1   9        3.56        3.79      0.48 o 
   1  -1   9        7.73        7.64      0.52 o 
   2  -1   9      113.96      106.03      2.00 o 
   3  -1   9        0.06        0.00      0.37 o 
   4  -1   9       11.00       10.79      0.68 o 
   5  -1   9        9.81        8.39      0.84 o 
   6  -1   9      283.57      276.86      4.16 o 
   7  -1   9      184.60      172.02      2.95 o 
   8  -1   9        4.20        3.65      0.85 o 
   9  -1   9      137.55      129.82      3.37 o 
  -6   0   9        1.53        0.59      0.76 o 
  -5   0   9      133.08      132.12      3.30 o 
  -4   0   9        4.71        3.61      0.71 o 
  -3   0   9       23.79       24.15      0.97 o 
  -2   0   9       17.61       19.51      0.81 o 
  -1   0   9        5.50        3.77      0.51 o 
   0   0   9      135.38      125.99      2.07 o 
   1   0   9        2.05        1.77      0.40 o 
   2   0   9      305.91      308.73      4.03 o 
   3   0   9       19.82       20.41      1.20 o 
   4   0   9        6.02        2.03      0.44 o 
   5   0   9       98.06       88.61      1.88 o 
   6   0   9      100.13      105.20      1.88 o 
   7   0   9       50.82       46.47      1.80 o 
   8   0   9      158.63      154.07      3.70 o 
   9   0   9      136.91      140.65      3.56 o 
  -6   1   9       25.12       27.43      1.14 o 
  -5   1   9      352.53      347.39      5.41 o 
  -4   1   9      160.03      161.18      3.00 o 
  -3   1   9      219.36      216.11      3.29 o 
  -2   1   9       49.98       47.25      1.28 o 
  -1   1   9        7.41        5.21      0.53 o 
   0   1   9      526.15      520.32      8.43 o 
   1   1   9      736.26      703.53      8.39 o 
   2   1   9       88.59       85.21      1.54 o 
   3   1   9      137.98      149.97      2.45 o 
   4   1   9      994.32      989.70     14.15 o 
   5   1   9      838.13      825.79     14.00 o 
   6   1   9        3.31        5.91      0.67 o 
   7   1   9        0.42        1.91      0.60 o 
   8   1   9      139.83      153.05      3.69 o 
   9   1   9       11.22       11.46      1.12 o 
  -6   2   9       18.63       14.71      1.19 o 
  -5   2   9      527.23      499.89      7.27 o 
  -4   2   9        9.78        5.41      0.85 o 
  -3   2   9      157.77      159.08      2.63 o 
  -2   2   9      758.72      762.75     10.04 o 
  -1   2   9       64.94       64.44      1.51 o 
   0   2   9      145.38      124.21      2.25 o 
   1   2   9       49.22       46.91      1.24 o 
   2   2   9       71.54       75.59      1.74 o 
   3   2   9       10.70       11.43      0.65 o 
   4   2   9      314.98      320.48      4.59 o 
   5   2   9       62.01       55.69      1.30 o 
   6   2   9      176.27      173.27      3.31 o 
   7   2   9      314.40      305.81      5.17 o 
   8   2   9       42.91       37.98      1.71 o 
   9   2   9       21.03       19.41      1.33 o 
  -6   3   9        0.01        1.15      0.98 o 
  -5   3   9        0.38        0.00      0.57 o 
  -4   3   9        2.05        1.20      0.60 o 
  -3   3   9     1014.70     1013.01     13.36 o 
  -2   3   9        7.76        7.55      0.66 o 
  -1   3   9        0.08        0.00      0.44 o 
   0   3   9        6.76        7.26      0.61 o 
   1   3   9        8.80        7.64      0.59 o 
   2   3   9      456.13      445.65      6.42 o 
   3   3   9       69.72       75.69      1.62 o 
   4   3   9       62.69       56.45      1.26 o 
   5   3   9       49.62       48.26      1.51 o 
   6   3   9      170.22      163.78      3.19 o 
   7   3   9        7.79        6.95      1.19 o 
   8   3   9        0.00        0.81      0.59 o 
   9   3   9       24.90       25.66      1.89 o 
  -6   4   9        0.86        2.49      0.79 o 
  -5   4   9       45.08       48.48      1.75 o 
  -4   4   9       53.39       45.71      1.42 o 
  -3   4   9       64.58       73.12      1.77 o 
  -2   4   9        7.41        4.29      0.57 o 
  -1   4   9       30.53       32.28      1.09 o 
   0   4   9      196.80      203.00      3.23 o 
   1   4   9       28.88       30.18      1.04 o 
   2   4   9      408.77      401.62      5.63 o 
   3   4   9      585.23      556.72      6.82 o 
   4   4   9       29.59       29.11      1.76 o 
   5   4   9      113.25      110.77      2.44 o 
   6   4   9        2.71        4.41      0.68 o 
   7   4   9        3.64        1.80      0.66 o 
   8   4   9       16.37       16.25      1.03 o 
   9   4   9       21.69       21.88      1.84 o 
  -6   5   9       15.11       14.55      1.61 o 
  -5   5   9      152.00      171.39      5.75 o 
  -4   5   9        1.52        0.46      0.54 o 
  -3   5   9      113.40      111.68      2.42 o 
  -2   5   9       11.00        9.91      0.78 o 
  -1   5   9      137.53      132.39      2.47 o 
   0   5   9       29.38       32.47      1.09 o 
   1   5   9       11.48        8.74      0.59 o 
   2   5   9      210.40      188.32      3.12 o 
   3   5   9       13.87       11.60      0.72 o 
   4   5   9      431.80      426.12      6.00 o 
   5   5   9       25.58       29.87      1.04 o 
   6   5   9      380.47      375.43      5.52 o 
   7   5   9      143.15      147.64      3.07 o 
   8   5   9      121.83      120.11      2.81 o 
   9   5   9        2.57        1.79      0.84 o 
  -6   6   9       12.70       15.41      1.23 o 
  -5   6   9       18.67       19.52      1.13 o 
  -4   6   9       54.37       51.98      3.15 o 
  -3   6   9      125.01      122.78      2.60 o 
  -2   6   9        0.33        0.08      0.48 o 
  -1   6   9       89.22       84.52      1.78 o 
   0   6   9      237.65      230.56      3.27 o 
   1   6   9       54.85       55.07      1.27 o 
   2   6   9       64.92       63.08      1.38 o 
   3   6   9        0.03        0.13      0.44 o 
   4   6   9       87.67       85.28      1.70 o 
   5   6   9        9.37       11.17      0.69 o 
   6   6   9      221.32      231.17      4.93 o 
   7   6   9        0.03        0.00      0.69 o 
   8   6   9       89.21       83.33      2.34 o 
   9   6   9       88.97       97.47      2.46 o 
  -5   7   9        3.48        2.44      0.81 o 
  -4   7   9       35.42       42.88      2.76 o 
  -3   7   9       57.74       59.39      1.98 o 
  -2   7   9      302.97      296.84      4.95 o 
  -1   7   9      217.79      219.08      3.88 o 
   0   7   9      179.20      181.90      3.39 o 
   1   7   9      189.81      187.92      3.12 o 
   2   7   9       20.97       17.25      0.97 o 
   3   7   9      196.76      194.02      2.93 o 
   4   7   9      422.04      417.51      5.45 o 
   5   7   9       46.73       41.72      1.23 o 
   6   7   9       49.00       45.49      1.48 o 
   7   7   9        4.58        3.87      0.88 o 
   8   7   9        0.42        0.14      0.74 o 
  -5   8   9       11.97       11.58      1.09 o 
  -4   8   9       25.26       26.92      1.84 o 
  -3   8   9        3.82        4.45      1.42 o 
  -2   8   9        2.99        2.89      0.64 o 
  -1   8   9       35.86       33.71      1.51 o 
   0   8   9       38.10       35.67      1.63 o 
   1   8   9        0.08        0.00      0.54 o 
   2   8   9       75.96       67.61      1.84 o 
   3   8   9      109.34      101.30      2.35 o 
   4   8   9       29.79       28.70      1.14 o 
   5   8   9      145.17      143.03      2.49 o 
   6   8   9        0.20        0.16      0.58 o 
   7   8   9        2.02        3.45      0.79 o 
   8   8   9        1.72        0.79      0.82 o 
  -4   9   9        3.01        2.70      0.82 o 
  -3   9   9      103.38      110.56      3.59 o 
  -2   9   9        3.86        2.90      0.77 o 
  -1   9   9        1.85        1.97      0.68 o 
   0   9   9       87.90       82.51      2.10 o 
   1   9   9        2.54        2.61      0.67 o 
   2   9   9        3.11        1.72      0.65 o 
   3   9   9       23.26       24.25      1.19 o 
   4   9   9        5.74        4.64      0.78 o 
   5   9   9       28.95       28.56      1.61 o 
   6   9   9        7.60        8.32      1.02 o 
   7   9   9       10.54       11.64      1.44 o 
  -3  10   9       20.23       23.57      1.35 o 
  -2  10   9       19.80       18.83      1.24 o 
  -1  10   9      158.52      163.10      3.94 o 
   0  10   9       36.67       35.60      1.69 o 
   1  10   9       66.53       69.78      1.99 o 
   2  10   9      135.11      136.18      2.97 o 
   3  10   9      238.70      249.46      4.58 o 
   4  10   9       27.00       27.75      1.35 o 
   5  10   9       36.91       33.07      1.61 o 
   6  10   9      111.77      106.54      3.32 o 
  -2  11   9       42.82       39.31      1.77 o 
  -1  11   9       89.33       92.75      2.73 o 
   0  11   9       40.64       37.91      2.02 o 
   1  11   9       28.39       28.29      1.55 o 
   2  11   9       15.83       14.10      1.08 o 
   3  11   9        6.74        4.97      0.88 o 
   4  11   9        7.31        5.83      0.92 o 
   2  -7  10       15.48       16.02      1.19 o 
  -1  -6  10       13.19       14.34      1.01 o 
   0  -6  10       84.31       83.20      2.31 o 
   1  -6  10       71.47       73.54      2.21 o 
   2  -6  10       60.65       66.41      2.03 o 
   3  -6  10       12.06       17.02      1.11 o 
   4  -6  10       51.50       54.88      1.82 o 
   5  -6  10        0.34        0.27      0.72 o 
  -2  -5  10       36.88       38.06      3.04 o 
  -1  -5  10       49.79       53.11      1.84 o 
   0  -5  10       51.91       52.04      1.62 o 
   1  -5  10       58.16       52.18      1.58 o 
   2  -5  10       36.71       30.70      1.55 o 
   3  -5  10      225.25      231.65      4.36 o 
   4  -5  10       11.93       11.44      0.94 o 
   5  -5  10        6.49        5.39      0.77 o 
   6  -5  10       83.93       84.00      2.21 o 
  -3  -4  10       34.13       42.10      1.86 o 
  -2  -4  10      256.10      295.61      8.27 o 
  -1  -4  10        8.01       11.17      0.97 o 
   0  -4  10       56.64       56.55      2.89 o 
   1  -4  10       50.35       46.38      1.45 o 
   2  -4  10        0.28        0.98      0.51 o 
   3  -4  10      114.52      106.51      4.16 o 
   4  -4  10       49.12       44.13      1.54 o 
   5  -4  10       47.78       47.91      1.63 o 
   6  -4  10       13.38       14.92      1.00 o 
   7  -4  10      131.62      131.09      2.89 o 
  -4  -3  10       14.48       15.11      1.90 o 
  -3  -3  10       70.62       68.84      2.28 o 
  -2  -3  10       59.94       62.98      1.93 o 
  -1  -3  10       26.33       24.70      1.23 o 
   0  -3  10      109.97      123.19      2.72 o 
   1  -3  10       72.87       62.49      1.80 o 
   2  -3  10        1.47        1.77      0.54 o 
   3  -3  10        0.02        0.00      0.45 o 
   4  -3  10       86.35       81.15      1.86 o 
   5  -3  10        8.98        6.84      0.77 o 
   6  -3  10      122.92      126.83      2.78 o 
   7  -3  10        5.87        6.37      0.80 o 
   8  -3  10        1.45        0.19      0.60 o 
  -4  -2  10       73.33       68.61      1.95 o 
  -3  -2  10        0.90        1.33      0.76 o 
  -2  -2  10        9.06       10.54      0.81 o 
  -1  -2  10       82.78       82.67      1.75 o 
   0  -2  10        6.48        7.20      0.62 o 
   1  -2  10      103.33       86.62      2.46 o 
   2  -2  10        6.45        8.49      0.78 o 
   3  -2  10       75.01       74.80      1.74 o 
   4  -2  10        1.09        0.98      0.49 o 
   5  -2  10       10.37       12.08      1.13 o 
   6  -2  10       39.53       40.16      1.45 o 
   7  -2  10        0.05        0.14      0.59 o 
   8  -2  10      171.95      175.30      3.53 o 
  -5  -1  10        9.09        7.26      0.88 o 
  -4  -1  10        5.76        3.15      0.65 o 
  -3  -1  10       51.31       54.51      1.79 o 
  -2  -1  10        2.00        4.39      0.55 o 
  -1  -1  10        7.80        7.38      0.63 o 
   0  -1  10       48.14       45.91      1.22 o 
   1  -1  10      134.08      123.08      2.34 o 
   2  -1  10       10.02        9.20      1.03 o 
   3  -1  10      355.79      308.42      5.97 o 
   4  -1  10      152.86      139.04      2.54 o 
   5  -1  10        5.67        2.97      0.54 o 
   6  -1  10       13.89       12.77      0.90 o 
   7  -1  10       44.95       39.93      1.32 o 
   8  -1  10        4.51        4.77      0.92 o 
   9  -1  10       10.56       10.25      1.17 o 
  -5   0  10        6.36        9.33      0.82 o 
  -4   0  10       72.08       79.18      1.98 o 
  -3   0  10       32.32       34.77      1.31 o 
  -2   0  10        3.72        3.17      0.56 o 
  -1   0  10      829.54      833.26     10.00 o 
   0   0  10     1046.60     1055.90     15.08 o 
   1   0  10      431.19      432.78      5.53 o 
   2   0  10       11.83       13.76      0.78 o 
   3   0  10      852.53      801.34     10.49 o 
   4   0  10      346.30      314.41      5.17 o 
   5   0  10       31.59       28.62      1.08 o 
   6   0  10       69.92       82.54      1.88 o 
   7   0  10       65.49       66.86      1.94 o 
   8   0  10       75.54       79.47      3.17 o 
   9   0  10        4.75        5.57      1.99 o 
  -5   1  10        3.16        1.10      0.68 o 
  -4   1  10        7.50        9.13      0.85 o 
  -3   1  10      105.93      105.49      2.31 o 
  -2   1  10        0.04        0.00      0.52 o 
  -1   1  10       32.87       29.90      1.11 o 
   0   1  10      161.80      155.97      2.54 o 
   1   1  10      511.41      502.65      6.30 o 
   2   1  10       67.07       64.17      1.38 o 
   3   1  10      388.87      366.81      5.92 o 
   4   1  10      114.06       97.47      2.63 o 
   5   1  10      152.43      161.88      3.21 o 
   6   1  10      387.30      389.58      5.65 o 
   7   1  10       17.12       17.49      1.39 o 
   8   1  10       58.05       59.82      2.19 o 
   9   1  10       37.68       34.09      1.73 o 
  -5   2  10        0.51        0.45      0.83 o 
  -4   2  10        0.87        0.00      0.61 o 
  -3   2  10       14.88       15.32      0.93 o 
  -2   2  10      136.94      124.90      2.58 o 
  -1   2  10       44.90       48.58      1.42 o 
   0   2  10      144.76      145.38      2.60 o 
   1   2  10      130.12      116.95      2.33 o 
   2   2  10        0.04        0.14      0.44 o 
   3   2  10        0.27        0.00      0.42 o 
   4   2  10        9.56       13.38      0.88 o 
   5   2  10      454.80      451.48      6.38 o 
   6   2  10        9.27        7.36      0.81 o 
   7   2  10        0.16        0.00      0.56 o 
   8   2  10      133.40      134.95      3.51 o 
   9   2  10        8.89        7.33      1.06 o 
  -5   3  10        4.04        5.51      0.80 o 
  -4   3  10       55.92       51.17      2.01 o 
  -3   3  10       84.99       76.98      2.05 o 
  -2   3  10      281.60      267.03      4.63 o 
  -1   3  10       73.16       70.35      1.69 o 
   0   3  10      505.31      517.27      7.13 o 
   1   3  10      247.59      244.89      3.81 o 
   2   3  10        0.49        0.00      0.45 o 
   3   3  10      288.80      282.06      4.24 o 
   4   3  10      227.99      224.29      3.60 o 
   5   3  10      105.86       96.39      4.12 o 
   6   3  10      154.40      160.54      4.53 o 
   7   3  10      165.46      168.29      3.40 o 
   8   3  10      155.18      152.61      3.22 o 
   9   3  10        0.24        0.00      1.04 o 
  -5   4  10       34.26       32.43      1.50 o 
  -4   4  10      241.12      239.72      5.35 o 
  -3   4  10       52.79       49.08      2.02 o 
  -2   4  10        4.12        3.46      0.71 o 
  -1   4  10      647.53      632.71      8.54 o 
   0   4  10        0.24        0.00      0.46 o 
   1   4  10       97.56       86.86      1.85 o 
   2   4  10      110.45      110.63      2.16 o 
   3   4  10      623.99      605.92      7.45 o 
   4   4  10       97.37       91.52      1.76 o 
   5   4  10        9.73        9.20      0.85 o 
   6   4  10      202.48      216.83      4.06 o 
   7   4  10      108.00      123.52      2.78 o 
   8   4  10       17.83       22.00      1.40 o 
   9   4  10        9.47       12.57      1.67 o 
  -5   5  10       22.57       24.65      2.11 o 
  -4   5  10       44.04       47.99      1.63 o 
  -3   5  10       63.30       71.55      1.97 o 
  -2   5  10      299.77      291.11      4.96 o 
  -1   5  10      232.59      212.13      3.86 o 
   0   5  10       37.38       36.49      1.21 o 
   1   5  10       52.98       52.89      1.32 o 
   2   5  10        6.96        7.46      0.61 o 
   3   5  10       10.20       12.54      0.78 o 
   4   5  10        0.21        1.58      0.52 o 
   5   5  10      411.00      411.70      6.78 o 
   6   5  10       64.63       65.55      2.25 o 
   7   5  10       21.93       21.65      1.18 o 
   8   5  10      180.14      183.81      5.31 o 
  -5   6  10        4.41        6.39      0.99 o 
  -4   6  10       23.54       24.36      1.43 o 
  -3   6  10       59.24       58.42      1.76 o 
  -2   6  10        1.48        1.83      0.63 o 
  -1   6  10        3.78        3.85      0.60 o 
   0   6  10      159.86      154.84      2.74 o 
   1   6  10      129.23      124.93      2.19 o 
   2   6  10        9.71        8.95      0.72 o 
   3   6  10       61.67       60.30      1.56 o 
   4   6  10        5.87        7.15      0.68 o 
   5   6  10        4.68        4.07      0.79 o 
   6   6  10       14.47       18.10      0.98 o 
   7   6  10       30.92       30.22      1.43 o 
   8   6  10      102.81      110.83      2.81 o 
  -4   7  10       37.84       36.05      1.77 o 
  -3   7  10        6.03        7.25      0.96 o 
  -2   7  10        0.63        0.00      0.57 o 
  -1   7  10        6.79        6.55      0.75 o 
   0   7  10       27.44       23.23      1.10 o 
   1   7  10      251.38      250.00      4.41 o 
   2   7  10       13.79       12.51      0.82 o 
   3   7  10       37.51       41.38      1.33 o 
   4   7  10       37.96       45.59      1.32 o 
   5   7  10      180.94      189.10      3.37 o 
   6   7  10      133.70      141.74      3.86 o 
   7   7  10       14.72       16.76      1.23 o 
   8   7  10        0.01        0.00      0.83 o 
  -4   8  10       64.18       66.61      3.39 o 
  -3   8  10        0.14        0.90      0.76 o 
  -2   8  10        1.82        1.88      0.74 o 
  -1   8  10       70.20       73.40      2.41 o 
   0   8  10        2.23        2.79      0.68 o 
   1   8  10       61.01       56.12      1.72 o 
   2   8  10        0.09        0.00      0.58 o 
   3   8  10       71.33       69.28      1.96 o 
   4   8  10      117.24      124.76      2.53 o 
   5   8  10      363.32      384.92      5.79 o 
   6   8  10       21.23       21.91      1.50 o 
   7   8  10        1.17        0.74      0.81 o 
  -3   9  10        8.04        8.82      1.17 o 
  -2   9  10       88.62       89.20      2.66 o 
  -1   9  10        3.86        5.24      1.06 o 
   0   9  10       27.65       26.51      1.25 o 
   1   9  10      142.18      146.60      3.10 o 
   2   9  10      112.14      106.36      2.54 o 
   3   9  10       14.36       14.05      1.04 o 
   4   9  10        7.58        6.94      0.88 o 
   5   9  10      374.13      399.98      6.71 o 
   6   9  10       14.01       17.41      1.45 o 
  -2  10  10       32.57       30.92      1.61 o 
  -1  10  10       52.01       51.94      2.42 o 
   0  10  10      191.05      200.11      6.81 o 
   1  10  10       28.67       27.63      1.31 o 
   2  10  10       81.32       89.88      3.15 o 
   3  10  10       60.42       59.43      1.95 o 
   4  10  10        0.10        0.43      0.73 o 
   5  10  10        1.74        0.78      0.75 o 
   0  11  10       19.35       20.99      1.41 o 
   1  11  10       42.10       45.74      2.24 o 
   2  11  10       48.69       52.57      1.87 o 
   3  11  10        3.13        0.90      0.80 o 
   0  -5  11        4.61        6.56      0.84 o 
   1  -5  11        0.00        0.00      0.60 o 
   2  -5  11      229.57      239.97      7.11 o 
   3  -5  11        7.97        9.41      0.98 o 
   4  -5  11        6.34        7.87      0.92 o 
  -2  -4  11       10.23        9.02      1.03 o 
  -1  -4  11       46.93       53.10      2.03 o 
   0  -4  11        0.56        1.33      0.79 o 
   1  -4  11        7.45        8.63      0.82 o 
   2  -4  11       91.45      114.24      2.61 o 
   3  -4  11       10.43       18.06      1.15 o 
   4  -4  11        1.87        1.30      0.68 o 
   5  -4  11       51.54       54.93      1.83 o 
   6  -4  11        0.01        0.00      0.65 o 
  -2  -3  11       32.66       33.81      1.54 o 
  -1  -3  11       80.07       81.99      2.29 o 
   0  -3  11        1.37        1.26      0.70 o 
   1  -3  11       46.47       51.78      1.72 o 
   2  -3  11        0.39        1.85      0.59 o 
   3  -3  11       13.88       16.08      0.91 o 
   4  -3  11      107.73      113.78      2.69 o 
   5  -3  11       36.79       41.99      1.60 o 
   6  -3  11        9.81       12.38      0.98 o 
   7  -3  11      144.96      147.69      3.23 o 
  -3  -2  11       22.98       27.28      1.96 o 
  -2  -2  11       91.87       92.84      2.42 o 
  -1  -2  11        4.09        3.58      1.03 o 
   0  -2  11       27.56       22.02      1.18 o 
   1  -2  11       39.43       42.91      1.56 o 
   2  -2  11       22.38       18.68      1.04 o 
   3  -2  11       25.68       22.95      1.02 o 
   4  -2  11        9.40        9.65      0.86 o 
   5  -2  11       11.40       10.25      0.91 o 
   6  -2  11       75.60       79.07      2.16 o 
   7  -2  11       54.34       54.82      1.84 o 
  -4  -1  11       32.59       38.50      1.53 o 
  -3  -1  11       59.17       65.88      2.05 o 
  -2  -1  11       46.89       42.97      1.51 o 
  -1  -1  11       69.70       79.98      2.05 o 
   0  -1  11       52.44       55.42      1.76 o 
   1  -1  11       23.49       24.91      1.18 o 
   2  -1  11        1.10        1.10      0.58 o 
   3  -1  11        9.64        7.50      0.78 o 
   4  -1  11        3.05        2.18      0.58 o 
   5  -1  11       35.40       38.67      1.30 o 
   6  -1  11       24.96       26.10      1.25 o 
   7  -1  11       15.15       18.37      1.00 o 
   8  -1  11       74.57       83.55      3.21 o 
  -4   0  11        9.89       13.57      0.99 o 
  -3   0  11       51.98       56.10      1.85 o 
  -2   0  11       55.72       57.87      1.66 o 
  -1   0  11        0.04        0.00      0.44 o 
   0   0  11      484.39      458.39      6.56 o 
   1   0  11      163.48      160.74      3.56 o 
   2   0  11        0.12        0.00      0.61 o 
   3   0  11      102.74       94.27      2.26 o 
   4   0  11        5.54        2.92      0.64 o 
   5   0  11      100.63      112.17      3.37 o 
   6   0  11        2.49        2.09      0.81 o 
   7   0  11       71.41       78.12      2.21 o 
   8   0  11       78.08       88.46      5.26 o 
  -4   1  11       10.14        9.94      0.93 o 
  -3   1  11       23.62       24.64      1.23 o 
  -2   1  11       26.83       27.72      1.27 o 
  -1   1  11        1.36        0.49      0.55 o 
   0   1  11       46.26       42.15      1.36 o 
   1   1  11       18.40       19.77      1.08 o 
   2   1  11      299.61      293.35      5.07 o 
   3   1  11        1.50        2.02      0.77 o 
   4   1  11        1.03        0.20      0.70 o 
   5   1  11        3.23        4.91      0.87 o 
   6   1  11        0.04        0.00      0.60 o 
   7   1  11       63.31       69.02      2.41 o 
   8   1  11        0.46        0.00      0.75 o 
  -4   2  11        7.82       10.24      0.91 o 
  -3   2  11        4.51        4.34      1.13 o 
  -2   2  11       77.52       72.31      2.04 o 
  -1   2  11      523.12      545.07      8.02 o 
   0   2  11       15.72       13.37      0.83 o 
   1   2  11        3.12        3.76      0.62 o 
   2   2  11      820.04      831.22     10.96 o 
   3   2  11      705.96      704.25     10.61 o 
   4   2  11       20.33       23.76      1.36 o 
   5   2  11       31.84       31.58      1.98 o 
   6   2  11       62.81       64.30      1.73 o 
   7   2  11       46.79       41.26      1.63 o 
   8   2  11       12.86       12.05      1.21 o 
  -4   3  11        2.75        3.69      0.76 o 
  -3   3  11        8.50        5.98      0.87 o 
  -2   3  11      464.86      466.91      7.84 o 
  -1   3  11      117.42      123.53      2.73 o 
   0   3  11       29.17       29.86      1.22 o 
   1   3  11       85.28       85.96      1.97 o 
   2   3  11      152.93      141.38      2.61 o 
   3   3  11      132.25      115.25      2.64 o 
   4   3  11      153.38      160.90      3.30 o 
   5   3  11       83.36       88.77      2.31 o 
   6   3  11        7.54        7.62      0.87 o 
   7   3  11      194.51      203.92      4.00 o 
   8   3  11       39.18       46.23      2.05 o 
  -4   4  11        5.00        2.00      0.75 o 
  -3   4  11       22.59       20.46      1.27 o 
  -2   4  11       41.54       37.60      1.85 o 
  -1   4  11       42.99       44.84      1.59 o 
   0   4  11      297.92      306.74      4.70 o 
   1   4  11        2.36        2.11      0.57 o 
   2   4  11       23.44       28.08      1.10 o 
   3   4  11      195.92      203.81      3.12 o 
   4   4  11      185.64      188.00      3.29 o 
   5   4  11       74.22       74.54      2.43 o 
   6   4  11       80.34       87.50      2.31 o 
   7   4  11      151.39      155.48      3.99 o 
   8   4  11        4.44        3.38      0.80 o 
  -4   5  11        0.93        0.00      0.73 o 
  -3   5  11       52.27       41.56      1.59 o 
  -2   5  11      563.10      554.11      8.62 o 
  -1   5  11      221.03      230.14      4.22 o 
   0   5  11      307.34      308.14      5.75 o 
   1   5  11        0.89        0.36      0.52 o 
   2   5  11       22.93       21.14      0.91 o 
   3   5  11       44.20       47.10      1.29 o 
   4   5  11        8.32        7.60      1.40 o 
   5   5  11        6.42        4.07      0.93 o 
   6   5  11      222.26      224.12      4.29 o 
   7   5  11       37.31       36.68      1.76 o 
   8   5  11        4.35        5.93      1.15 o 
  -4   6  11        3.43        0.77      0.89 o 
  -3   6  11       63.89       61.52      2.89 o 
  -2   6  11      319.83      325.90      5.99 o 
  -1   6  11      177.13      181.22      3.47 o 
   0   6  11       43.99       44.49      1.42 o 
   1   6  11        5.77        5.99      0.69 o 
   2   6  11      310.41      322.94      5.49 o 
   3   6  11       95.14       90.12      2.24 o 
   4   6  11       51.59       52.57      1.54 o 
   5   6  11      149.61      163.23      4.02 o 
   6   6  11      174.12      178.12      4.32 o 
   7   6  11        0.77        0.00      0.76 o 
  -3   7  11      142.33      147.07      4.38 o 
  -2   7  11      240.85      246.56      4.24 o 
  -1   7  11        0.00        0.00      0.57 o 
   0   7  11       16.84       14.49      1.00 o 
   1   7  11        8.83       12.03      1.23 o 
   2   7  11      130.88      122.75      2.77 o 
   3   7  11        3.05        2.24      0.67 o 
   4   7  11      110.95      117.45      2.46 o 
   5   7  11       39.60       43.64      1.69 o 
   6   7  11        3.80        3.79      0.91 o 
   7   7  11       65.04       67.76      2.45 o 
  -2   8  11       13.52       15.81      1.25 o 
  -1   8  11       58.03       57.18      1.82 o 
   0   8  11      223.28      223.40      4.20 o 
   1   8  11        2.05        2.50      0.70 o 
   2   8  11       14.53       16.72      1.09 o 
   3   8  11        1.98        2.21      0.71 o 
   4   8  11      134.25      130.52      3.00 o 
   5   8  11       41.49       40.24      3.17 o 
   6   8  11        4.67        4.96      1.41 o 
  -1   9  11       24.86       29.97      1.62 o 
   0   9  11        1.71        1.91      0.74 o 
   1   9  11      162.66      161.70      3.42 o 
   2   9  11       34.91       32.07      1.44 o 
   3   9  11       33.88       36.14      1.57 o 
   4   9  11        7.63        8.13      0.99 o 
   5   9  11       30.60       36.32      1.92 o 
   0  10  11       16.41       14.82      1.28 o 
   1  10  11       21.47       19.23      1.22 o 
   2  10  11        7.77        6.51      0.94 o 
   3  10  11       95.33       95.02      2.57 o 
   2  -4  12        3.21        3.61      0.84 o 
   3  -4  12       62.42       55.69      1.97 o 
   0  -3  12      130.81      149.31      5.77 o 
   1  -3  12       43.46       45.30      1.74 o 
   2  -3  12        7.87        8.36      0.85 o 
   3  -3  12       63.39       60.59      1.99 o 
   4  -3  12       22.72       21.46      1.26 o 
   5  -3  12       98.97       98.60      2.84 o 
  -1  -2  12        3.21        3.86      0.86 o 
   0  -2  12      158.56      170.30      3.60 o 
   1  -2  12       70.99       88.76      2.38 o 
   2  -2  12        6.27       10.36      0.96 o 
   3  -2  12       82.03       74.20      2.09 o 
   4  -2  12        0.38        0.25      0.65 o 
   5  -2  12       12.09       13.79      1.08 o 
   6  -2  12        9.67        7.91      1.08 o 
  -2  -1  12       12.30       11.03      1.45 o 
  -1  -1  12       26.40       25.35      1.79 o 
   0  -1  12       40.66       42.18      1.66 o 
   1  -1  12       47.65       54.66      1.83 o 
   2  -1  12        6.78        9.39      0.92 o 
   3  -1  12       46.82       51.54      2.01 o 
   4  -1  12        5.42        6.13      0.73 o 
   5  -1  12        0.04        0.00      0.60 o 
   6  -1  12       38.35       37.80      1.60 o 
  -2   0  12       43.41       43.67      3.93 o 
  -1   0  12       28.53       29.15      1.67 o 
   0   0  12        0.09        0.05      0.64 o 
   1   0  12        0.22        0.00      0.60 o 
   2   0  12        2.80        2.95      0.74 o 
   3   0  12       16.86       18.78      1.72 o 
   4   0  12        2.05        0.21      0.62 o 
   5   0  12       21.36       18.46      1.14 o 
   6   0  12       20.70       20.45      1.83 o 
   7   0  12       24.78       34.67      1.56 o 
  -3   1  12        0.06        0.03      0.69 o 
  -2   1  12        0.30        0.01      0.65 o 
  -1   1  12       11.04        9.56      1.07 o 
   0   1  12       11.17       12.00      1.02 o 
   1   1  12      250.47      262.02      5.54 o 
   2   1  12      111.25      106.04      3.36 o 
   3   1  12       26.11       26.92      1.50 o 
   4   1  12        0.02        0.00      0.76 o 
   5   1  12      100.78       95.58      2.49 o 
   6   1  12        5.28        5.19      0.79 o 
   7   1  12        0.05        0.61      0.86 o 
  -3   2  12       27.05       25.57      1.35 o 
  -2   2  12       19.42       22.07      1.23 o 
  -1   2  12       12.63       11.02      0.95 o 
   0   2  12       42.93       49.67      1.55 o 
   1   2  12        7.89        8.18      0.92 o 
   2   2  12      156.73      173.37      4.11 o 
   3   2  12      171.89      188.45      4.33 o 
   4   2  12       33.03       38.68      1.81 o 
   5   2  12       75.90       82.28      2.28 o 
   6   2  12      173.43      176.61      3.29 o 
   7   2  12      104.07      116.75      3.37 o 
  -3   3  12       36.84       35.12      1.54 o 
  -2   3  12        5.64        5.60      0.93 o 
  -1   3  12      100.55       95.01      2.42 o 
   0   3  12        2.11        2.41      0.65 o 
   1   3  12       18.98       19.40      0.98 o 
   2   3  12       59.82       60.76      1.91 o 
   3   3  12       79.48       72.05      2.44 o 
   4   3  12       31.91       27.19      1.36 o 
   5   3  12        1.36        1.25      0.72 o 
   6   3  12       79.42       86.57      2.38 o 
   7   3  12       55.70       68.20      2.17 o 
  -3   4  12       27.29       20.52      1.25 o 
  -2   4  12       63.88       66.77      2.06 o 
  -1   4  12      271.16      273.09      8.44 o 
   0   4  12       52.40       52.95      1.78 o 
   1   4  12       37.89       34.75      1.29 o 
   2   4  12       39.01       44.73      1.43 o 
   3   4  12       65.21       64.76      1.79 o 
   4   4  12       25.83       26.77      2.11 o 
   5   4  12       47.67       40.18      3.05 o 
   6   4  12        0.03        0.00      0.68 o 
   7   4  12        0.10        0.00      0.71 o 
  -3   5  12      164.10      184.89      3.81 o 
  -2   5  12      235.91      252.57      4.70 o 
  -1   5  12       11.30       11.61      1.09 o 
   0   5  12        0.74        1.24      0.71 o 
   1   5  12      369.59      375.43      6.26 o 
   2   5  12       22.02       20.36      0.93 o 
   3   5  12       18.00       22.30      1.11 o 
   4   5  12      110.81      108.53      3.40 o 
   5   5  12        2.92        1.62      0.91 o 
   6   5  12      113.24      132.14      3.10 o 
   7   5  12        9.22       10.33      1.07 o 
  -2   6  12       49.40       55.87      2.22 o 
  -1   6  12       14.45       12.35      1.02 o 
   0   6  12       55.09       62.52      1.75 o 
   1   6  12      118.25      118.26      3.08 o 
   2   6  12       49.50       50.75      1.56 o 
   3   6  12        6.41        7.83      0.80 o 
   4   6  12        1.88        1.10      1.15 o 
   5   6  12      187.71      187.93      4.51 o 
   6   6  12      157.52      165.41      4.21 o 
  -2   7  12        1.85        1.64      0.94 o 
  -1   7  12       33.70       41.68      1.47 o 
   0   7  12       28.04       27.76      1.21 o 
   1   7  12       95.30       96.59      2.49 o 
   2   7  12        2.75        2.81      0.73 o 
   3   7  12        2.86        2.11      0.74 o 
   4   7  12        9.76        7.44      1.13 o 
   5   7  12       32.69       38.35      1.96 o 
   6   7  12       40.35       43.71      2.47 o 
  -1   8  12       81.68       91.00      3.09 o 
   0   8  12        3.53        2.42      0.78 o 
   1   8  12       77.97       83.49      2.55 o 
   2   8  12        6.85        5.92      0.87 o 
   3   8  12        2.23        1.86      0.77 o 
   4   8  12       13.35       13.81      1.38 o 
   5   8  12      128.90      140.53      4.68 o 
   1   9  12      118.71      133.19      3.10 o 
   2   9  12        0.87        0.00      0.74 o 
   3   9  12       81.86       89.33      3.63 o 
   0  -1  13        0.33        0.00      0.72 o 
   1  -1  13       69.92       69.28      2.30 o 
   2  -1  13       28.01       32.01      2.04 o 
   3  -1  13        0.22        0.00      0.67 o 
   4  -1  13       16.76       19.20      1.09 o 
   0   0  13       62.00       63.20      2.46 o 
   1   0  13       24.51       24.06      1.35 o 
   2   0  13       18.19       19.67      1.26 o 
   3   0  13       44.42       48.89      1.79 o 
   4   0  13        1.99        2.22      0.79 o 
   5   0  13        0.13        0.00      0.83 o 
  -1   1  13      156.07      161.87      5.01 o 
   0   1  13       10.32       14.71      1.59 o 
   1   1  13       63.19       58.70      2.32 o 
   2   1  13      315.21      319.73      8.49 o 
   3   1  13      121.61      116.11      3.30 o 
   4   1  13        1.87        2.06      0.92 o 
   5   1  13        2.28        2.54      0.78 o 
  -1   2  13       33.49       33.69      2.04 o 
   0   2  13       16.75       16.22      1.68 o 
   1   2  13        0.97        0.00      0.82 o 
   2   2  13       24.08       24.46      1.59 o 
   3   2  13        1.15        0.00      0.83 o 
   4   2  13       67.31       66.76      3.60 o 
   5   2  13       25.08       28.83      1.86 o 
   6   2  13       32.54       34.76      1.39 o 
  -1   3  13        0.99        0.69      0.71 o 
   0   3  13        0.07        0.00      0.75 o 
   1   3  13       47.37       54.51      2.71 o 
   2   3  13       70.70       72.01      2.56 o 
   3   3  13        0.57        0.00      0.77 o 
   4   3  13       72.26       67.22      2.13 o 
   5   3  13       37.78       37.84      1.64 o 
   6   3  13        0.25        0.00      0.67 o 
  -1   4  13        0.72        1.79      0.78 o 
   0   4  13       44.84       44.63      1.70 o 
   1   4  13        6.13        6.67      1.00 o 
   2   4  13        1.84        1.61      0.92 o 
   3   4  13       20.48       18.99      1.25 o 
   4   4  13       19.64       19.99      1.30 o 
   5   4  13      111.76      126.52      3.57 o 
   6   4  13       87.02       83.90      2.52 o 
  -1   5  13       22.53       20.86      1.27 o 
   0   5  13        0.76        0.79      0.72 o 
   1   5  13        4.76        3.40      1.02 o 
   2   5  13        0.02        0.20      0.66 o 
   3   5  13        1.15        2.37      0.83 o 
   4   5  13       34.85       32.71      1.78 o 
   5   5  13        9.97       11.52      1.32 o 
   0   6  13      247.89      250.19      4.22 o 
   1   6  13        0.37        0.00      0.60 o 
   2   6  13       49.51       50.68      1.90 o 
   3   6  13       35.70       33.73      5.85 o 
   4   6  13        0.86        2.47      1.22 o 
   5   6  13       16.51       17.69      2.07 o 
   1   7  13       13.25       14.32      1.13 o 
   2   7  13      120.87      126.69      3.04 o 
   3   7  13       57.19       57.86      3.93 o 
                                                 
